# Supplementary material for: 5-Fluoro-3-(4-fluoro­phenyl­sulfin­yl)-2-methyl-1-benzofuran
Source: Acta Crystallogr Sect E Struct Rep Online. 2010 Jun 16;66(Pt 7):o1637. doi: 10.1107/S1600536810021823 (PMC3006853; doi:10.1107/S1600536810021823)
Supplement: Supplementary file 2 [file e-66-o1637-Isup2.hkl]

# 
# h,k,l, Fc-squared, Fo-squared, sigma(Fo-squared) and status flag 
# 
data_I
_shelx_title ' 1021 IN PBCN' 
_shelx_refln_list_code          4 
_shelx_F_calc_maximum      354.64 
_exptl_crystal_F_000      1200.00 
_reflns_d_resolution_high  0.7675 
 
loop_ 
 _symmetry_equiv_pos_as_xyz 
 'x, y, z' 
 '-x+1/2, -y+1/2, z+1/2' 
 'x+1/2, -y+1/2, -z' 
 '-x, y, -z+1/2' 
 '-x, -y, -z' 
 'x-1/2, y-1/2, -z-1/2' 
 '-x-1/2, y-1/2, z' 
 'x, -y, z-1/2' 
 
_cell_length_a    14.9369 
_cell_length_b    10.6284 
_cell_length_c    16.1532 
_cell_angle_alpha  90.000 
_cell_angle_beta   90.000 
_cell_angle_gamma  90.000 
 
_shelx_F_squared_multiplier     1.000 
 
loop_ 
 _refln_index_h 
 _refln_index_k 
 _refln_index_l 
 _refln_F_squared_calc 
 _refln_F_squared_meas 
 _refln_F_squared_sigma 
 _refln_observed_status 
   2   0   0     2149.79     2319.58     42.34 o 
   4   0   0    19269.17    18755.65    605.07 o 
   6   0   0      341.08      331.52     15.68 o 
   8   0   0      453.31      648.49     11.99 o 
  10   0   0      711.19      783.24     14.81 o 
  12   0   0     5921.38     5643.18     90.11 o 
  14   0   0       12.07       14.63      5.08 o 
  16   0   0        6.57        2.56      4.34 o 
  18   0   0       63.15       69.76      9.05 o 
   1   1   0     1981.20     1963.96     19.48 o 
   3   1   0     1741.59     1590.69     18.06 o 
   5   1   0    24368.48    22143.97    495.82 o 
   7   1   0     3115.27     3246.93     29.85 o 
   9   1   0     1088.93      952.13     10.43 o 
  11   1   0      422.04      406.66      6.93 o 
  13   1   0       69.33       58.75      3.72 o 
  15   1   0      132.36      126.79      5.66 o 
  17   1   0       13.93       15.90      3.67 o 
  19   1   0      581.69      626.74     22.08 o 
   0   2   0     8382.99     8339.81    128.78 o 
   2   2   0       46.05       50.29      1.80 o 
   4   2   0     7336.26     8116.00     87.14 o 
   6   2   0     3080.74     3386.62     32.97 o 
   8   2   0     2175.48     2315.03     23.96 o 
  10   2   0      104.68      100.82      3.36 o 
  12   2   0      560.24      512.33      9.86 o 
  14   2   0      656.03      608.13     14.86 o 
  16   2   0       13.86        5.84      3.44 o 
  18   2   0       98.80      111.26      8.05 o 
   1   3   0     9041.32     9259.81    102.45 o 
   3   3   0     7118.67     7328.55     75.17 o 
   5   3   0    13852.16    14662.85    136.74 o 
   7   3   0      337.11      372.41      5.72 o 
   9   3   0      374.54      409.43      7.55 o 
  11   3   0      675.43      675.91     11.41 o 
  13   3   0        3.91        2.73      2.41 o 
  15   3   0       13.96       36.68      5.36 o 
  17   3   0      190.06      185.57      8.93 o 
   0   4   0    32818.09    31034.61    412.79 o 
   2   4   0    10729.05    11255.19    106.61 o 
   4   4   0     2270.78     2467.86     27.06 o 
   6   4   0      260.83      281.91      4.65 o 
   8   4   0      517.02      464.84      7.78 o 
  10   4   0     2739.83     2597.62     39.22 o 
  12   4   0       53.63       61.05      3.72 o 
  14   4   0      518.12      533.05     15.72 o 
  16   4   0       13.18       10.88      3.87 o 
  18   4   0        3.54        2.82      4.06 o 
   1   5   0      336.95      435.91      6.37 o 
   3   5   0     4212.48     4006.28     40.05 o 
   5   5   0     1347.28     1347.30     16.91 o 
   7   5   0      112.67      116.62      2.88 o 
   9   5   0     8051.37     8119.32     83.66 o 
  11   5   0      148.87      147.73      7.06 o 
  13   5   0      226.04      211.70      7.31 o 
  15   5   0     1241.50     1202.93     29.57 o 
  17   5   0      926.59      992.02     30.64 o 
   0   6   0     1757.44     1525.31     24.33 o 
   2   6   0     1937.99     1949.13     21.23 o 
   4   6   0       47.83       48.68      2.88 o 
   6   6   0       53.56       76.57      3.35 o 
   8   6   0        1.09       -1.64      1.64 o 
  10   6   0     2479.27     2413.66     38.56 o 
  12   6   0     2441.76     2386.77     33.81 o 
  14   6   0      108.04      119.34      6.22 o 
  16   6   0      318.04      338.13     12.37 o 
   1   7   0       44.50       80.43      3.27 o 
   3   7   0       16.68       11.33      2.18 o 
   5   7   0       71.49       84.29      4.12 o 
   7   7   0      952.02      962.82     19.01 o 
   9   7   0      243.88      212.59      9.68 o 
  11   7   0      507.05      495.68     19.73 o 
  13   7   0       13.34       14.10      4.89 o 
  15   7   0       17.46       28.52      8.57 o 
   0   8   0     1768.27     1738.86     40.91 o 
   2   8   0       73.78       86.07      4.77 o 
   4   8   0      681.63      656.97     14.53 o 
   6   8   0     1250.56     1144.47     32.76 o 
   8   8   0      179.17      151.64     11.94 o 
  10   8   0      100.32      101.80      8.68 o 
  12   8   0      357.97      336.50     20.49 o 
  14   8   0      196.01      184.17     10.78 o 
   1   9   0     5053.89     5158.62     74.71 o 
   3   9   0      951.23      897.42     20.41 o 
   5   9   0      385.62      403.05     17.30 o 
   7   9   0     1394.61     1269.40     27.65 o 
   9   9   0      250.79      275.15     16.67 o 
  11   9   0        3.00        9.65      5.24 o 
  13   9   0      569.90      623.99     24.53 o 
   0  10   0     4176.67     4140.39    118.60 o 
   2  10   0        9.52        7.27      3.81 o 
   4  10   0        6.09        7.01      6.67 o 
   6  10   0      697.40      673.83     21.90 o 
   8  10   0      384.81      420.21     20.49 o 
  10  10   0      100.11      131.05     10.42 o 
  12  10   0     1332.66     1342.57     39.04 o 
   1  11   0      686.23      670.19     20.89 o 
   3  11   0       65.10       58.90      6.74 o 
   5  11   0      803.14      743.37     23.25 o 
   7  11   0        3.67        0.00      4.04 o 
   9  11   0        1.74        1.91      4.71 o 
  11  11   0        0.08        6.00      5.70 o 
   0  12   0       14.46       58.10      9.53 o 
   2  12   0      266.45      272.24     17.63 o 
   4  12   0        7.30       10.95      4.71 o 
   6  12   0      519.06      624.48     21.89 o 
   8  12   0        1.43        0.27     11.43 o 
   1  13   0      149.78      150.07     10.10 o 
   3  13   0      125.72      122.43      9.43 o 
   5  13   0        0.24       -3.59      4.34 o 
   1   1   1     1251.23     1256.39     10.24 o 
   2   1   1     3039.40     3032.06     22.63 o 
   3   1   1    60940.37    60170.17    449.04 o 
   4   1   1     6458.63     6680.93     46.59 o 
   5   1   1      676.65      662.69      5.40 o 
   6   1   1      253.70      282.88      3.08 o 
   7   1   1     2867.40     3035.83     21.04 o 
   8   1   1     1852.55     2041.67     14.20 o 
   9   1   1       30.31       23.98      1.19 o 
  10   1   1     1333.32     1242.63     10.41 o 
  11   1   1       44.26       42.69      2.01 o 
  12   1   1        3.86        2.86      1.31 o 
  13   1   1       33.87       22.20      2.90 o 
  14   1   1      304.21      310.66      5.92 o 
  15   1   1      105.94      102.41      3.97 o 
  16   1   1      143.33      142.13      4.52 o 
  17   1   1      165.39      128.90      5.73 o 
  18   1   1       50.85       41.02      4.05 o 
  19   1   1       23.24       34.38      4.24 o 
   0   2   1      892.01      867.96     11.97 o 
   1   2   1       76.00       75.98      1.37 o 
   2   2   1    19686.75    18957.55    154.75 o 
   3   2   1     2125.65     2224.05     15.98 o 
   4   2   1    18196.49    18084.57    245.47 o 
   5   2   1    13686.02    13784.13     95.99 o 
   6   2   1      778.48      792.04      6.57 o 
   7   2   1     8937.62     8910.92     58.91 o 
   8   2   1     3017.61     3151.85     21.70 o 
   9   2   1     1429.44     1565.24     11.96 o 
  10   2   1      836.33      883.85      8.07 o 
  11   2   1     1425.55     1469.95     11.81 o 
  12   2   1      549.90      564.31      7.17 o 
  13   2   1      719.85      691.01     10.04 o 
  14   2   1       10.42        3.95      2.07 o 
  15   2   1       58.92       56.24      3.50 o 
  16   2   1        8.24        5.36      2.35 o 
  17   2   1      504.17      509.97     10.61 o 
  18   2   1       61.79       52.89      4.59 o 
  19   2   1      260.41      264.34      8.59 o 
   1   3   1     5679.27     5427.58     40.15 o 
   2   3   1     5387.80     5362.41     38.73 o 
   3   3   1       70.35      129.62      1.95 o 
   4   3   1       42.59       81.34      1.58 o 
   5   3   1      760.92      808.70      6.49 o 
   6   3   1      324.00      343.56      3.69 o 
   7   3   1      692.46      731.46      6.50 o 
   8   3   1     1284.38     1267.49     10.27 o 
   9   3   1      199.20      198.25      3.15 o 
  10   3   1     7375.27     7143.87     51.92 o 
  11   3   1     1876.05     1853.87     16.44 o 
  12   3   1      364.07      364.13      6.98 o 
  13   3   1      137.43      122.20      3.84 o 
  14   3   1      207.12      203.13      5.71 o 
  15   3   1        5.91        4.90      2.26 o 
  16   3   1      300.28      306.80      9.18 o 
  17   3   1        1.29       -0.01      2.44 o 
  18   3   1       70.86       67.93      4.72 o 
   0   4   1     1233.27     1320.98     15.31 o 
   1   4   1     2598.59     2565.07     19.58 o 
   2   4   1     2429.79     2383.68     18.35 o 
   3   4   1       58.53       91.13      1.74 o 
   4   4   1     1333.46     1388.83     10.75 o 
   5   4   1      376.02      475.95      4.49 o 
   6   4   1      979.29      916.50      7.39 o 
   7   4   1       33.25       28.10      1.20 o 
   8   4   1     2474.91     2584.67     18.94 o 
   9   4   1        0.01        0.44      0.94 o 
  10   4   1       29.87       24.18      1.68 o 
  11   4   1      224.65      210.72      4.27 o 
  12   4   1      226.72      228.56      4.63 o 
  13   4   1        1.00        1.93      1.74 o 
  14   4   1      376.99      402.04     12.28 o 
  15   4   1       92.25       90.67      4.61 o 
  16   4   1       77.23       76.10      4.56 o 
  17   4   1       55.65       66.98      4.63 o 
  18   4   1       32.98       35.55      4.16 o 
   1   5   1      453.30      502.57      5.56 o 
   2   5   1      273.00      248.55      3.33 o 
   3   5   1      359.65      379.94      4.37 o 
   4   5   1     1683.65     1884.76     16.18 o 
   5   5   1       73.37       73.43      2.09 o 
   6   5   1      298.28      336.08      3.74 o 
   7   5   1      220.51      230.49      3.22 o 
   8   5   1      530.50      492.56      5.93 o 
   9   5   1     1047.85     1048.87      9.85 o 
  10   5   1      295.72      303.88      5.12 o 
  11   5   1      326.56      325.89      5.88 o 
  12   5   1        3.15        1.91      1.67 o 
  13   5   1       34.91       38.73      2.80 o 
  14   5   1      474.87      504.27      9.79 o 
  15   5   1       29.01       27.73      3.48 o 
  16   5   1      315.09      334.31      9.05 o 
  17   5   1        1.25       -0.31      3.03 o 
  18   5   1        1.20        0.94      3.20 o 
   0   6   1     1067.10     1189.54     14.92 o 
   1   6   1      161.54      179.76      2.95 o 
   2   6   1      137.70       93.42      2.09 o 
   3   6   1     1270.70     1319.61     10.78 o 
   4   6   1     1767.80     2013.05     16.66 o 
   5   6   1     1358.61     1276.15     15.29 o 
   6   6   1      457.47      476.11      6.35 o 
   7   6   1     1411.66     1468.83     14.32 o 
   8   6   1      200.55      208.85      5.31 o 
   9   6   1      516.24      527.41      7.26 o 
  10   6   1      972.76      980.28     12.50 o 
  11   6   1       22.99       28.17      2.55 o 
  12   6   1      584.44      602.99     12.34 o 
  13   6   1       36.94       39.56      3.38 o 
  14   6   1      528.15      562.25     12.00 o 
  15   6   1       11.36        4.53      2.79 o 
  16   6   1        4.75        5.84      3.52 o 
  17   6   1      566.90      629.13     16.27 o 
   1   7   1      877.96      897.18      9.30 o 
   2   7   1     2278.54     2372.86     20.81 o 
   3   7   1      335.44      296.45      5.12 o 
   4   7   1     1867.27     1808.76     18.53 o 
   5   7   1      121.48      131.32      3.76 o 
   6   7   1      105.91      100.47      3.83 o 
   7   7   1        8.08        6.69      1.62 o 
   8   7   1      924.80      842.77     11.00 o 
   9   7   1      471.37      449.80      9.07 o 
  10   7   1     1381.46     1417.52     21.21 o 
  11   7   1       24.76       19.12      3.56 o 
  12   7   1       45.38       51.69      4.12 o 
  13   7   1      488.31      495.60     11.45 o 
  14   7   1      281.62      298.27      9.08 o 
  15   7   1      171.63      184.88      9.25 o 
  16   7   1      193.61      216.88     10.41 o 
   0   8   1      180.76      192.68      6.94 o 
   1   8   1     1702.98     1696.21     18.58 o 
   2   8   1     1338.63     1310.62     15.29 o 
   3   8   1      371.67      347.45      6.85 o 
   4   8   1     1371.56     1355.98     17.09 o 
   5   8   1     2013.33     1918.04     22.59 o 
   6   8   1      565.11      560.85      9.54 o 
   7   8   1     1109.70     1131.15     16.33 o 
   8   8   1      699.17      673.96     12.55 o 
   9   8   1       89.53       68.90      5.21 o 
  10   8   1      597.82      580.66     18.85 o 
  11   8   1       53.64       60.99      4.76 o 
  12   8   1       39.86       38.68      5.01 o 
  13   8   1      145.21      163.32      7.48 o 
  14   8   1        3.48        6.46      3.65 o 
  15   8   1       15.77       11.03      4.52 o 
   1   9   1       97.05       84.28      3.61 o 
   2   9   1      902.91      873.23     12.63 o 
   3   9   1      187.94      170.51      5.62 o 
   4   9   1      389.91      373.82      8.41 o 
   5   9   1      106.38       80.10      4.10 o 
   6   9   1      180.57      162.02      5.79 o 
   7   9   1        1.78        0.97      2.41 o 
   8   9   1        7.28        6.67      3.05 o 
   9   9   1       42.53       35.07      4.29 o 
  10   9   1       92.02      108.46      6.51 o 
  11   9   1      268.25      236.77     10.03 o 
  12   9   1        4.54        1.91      3.15 o 
  13   9   1       31.78       43.61      5.58 o 
  14   9   1        1.85        2.94      3.52 o 
   0  10   1       25.87       39.38     11.91 o 
   1  10   1       15.15        7.17      2.71 o 
   2  10   1      405.45      405.50     11.83 o 
   3  10   1      118.94      104.08      5.31 o 
   4  10   1      512.10      489.26     12.14 o 
   5  10   1      458.46      450.03     11.64 o 
   6  10   1      233.13      225.61      8.33 o 
   7  10   1      400.99      387.12     11.16 o 
   8  10   1       11.39        5.45      5.30 o 
   9  10   1       16.49       18.40      3.91 o 
  10  10   1       14.47        7.05      3.19 o 
  11  10   1       17.41       20.89      5.79 o 
  12  10   1       13.01       19.53      4.73 o 
  13  10   1       25.87       33.95      5.46 o 
   1  11   1        0.49       -1.29      2.23 o 
   2  11   1      228.72      210.34      9.63 o 
   3  11   1      286.52      288.49      9.63 o 
   4  11   1       71.01       84.95      5.22 o 
   5  11   1      108.40       99.43      6.19 o 
   6  11   1       98.48       93.58      5.91 o 
   7  11   1       21.74       37.62      4.54 o 
   8  11   1      293.38      295.43     10.46 o 
   9  11   1      377.40      380.67     12.25 o 
  10  11   1      192.48      215.95      9.48 o 
  11  11   1        7.67        4.87      3.87 o 
   0  12   1        6.23       -1.30      3.81 o 
   1  12   1       33.68       46.51      4.58 o 
   2  12   1       16.10       14.24      3.19 o 
   3  12   1        8.49        4.52      2.86 o 
   4  12   1       19.42       19.93      3.77 o 
   5  12   1      847.57      869.43     24.35 o 
   6  12   1        5.06       11.83      3.63 o 
   7  12   1      710.02      738.60     23.94 o 
   8  12   1        1.28        2.46      3.44 o 
   9  12   1        1.72        1.25      3.38 o 
   1  13   1        1.53        2.56      2.80 o 
   2  13   1      197.07      203.97      8.33 o 
   3  13   1       10.79       13.59      3.63 o 
   4  13   1       52.73       44.15      4.87 o 
   5  13   1        7.90        4.56      3.23 o 
   6  13   1        0.56        1.91      3.44 o 
   0   0   2     1387.01     1493.87     20.85 o 
   1   0   2     7104.33     7294.69     78.65 o 
   2   0   2     5071.99     5253.70     98.88 o 
   3   0   2    18537.52    17502.08    197.84 o 
   4   0   2     8866.07     9480.91    102.99 o 
   5   0   2    12640.38    12364.63    106.62 o 
   6   0   2       25.00       45.10      1.74 o 
   7   0   2     7723.27     8911.10     73.95 o 
   8   0   2        3.75        3.10      0.91 o 
   9   0   2       82.87       79.34      2.57 o 
  10   0   2      980.62     1014.55     12.86 o 
  11   0   2     1088.42     1134.09     13.22 o 
  12   0   2     2913.46     2836.86     34.67 o 
  13   0   2     3502.31     3430.79     41.37 o 
  14   0   2      668.44      659.05     12.95 o 
  15   0   2      680.04      668.82     14.97 o 
  16   0   2        8.71       10.44      3.28 o 
  17   0   2      410.74      448.04     11.90 o 
  18   0   2      289.59      282.51     10.04 o 
  19   0   2        0.49        2.25      4.19 o 
   1   1   2     2924.53     2958.73     21.54 o 
   2   1   2     6099.55     6124.75     51.78 o 
   3   1   2     3159.02     3099.50     20.89 o 
   4   1   2     4073.85     3895.03     28.80 o 
   5   1   2     1153.34     1299.98      9.83 o 
   6   1   2     5360.55     5888.12     37.82 o 
   7   1   2     1451.28     1464.52     11.32 o 
   8   1   2     6975.20     6698.72     46.00 o 
   9   1   2       87.68       76.23      1.91 o 
  10   1   2     1223.40     1176.32      9.97 o 
  11   1   2       71.74       64.88      2.28 o 
  12   1   2        3.29       -0.32      1.24 o 
  13   1   2       59.75       69.04      2.78 o 
  14   1   2       94.51       80.98      3.34 o 
  15   1   2      357.54      355.92      6.64 o 
  16   1   2       16.51        8.99      2.40 o 
  17   1   2       13.00        8.42      2.54 o 
  18   1   2        3.44        4.24      2.63 o 
  19   1   2       19.48       22.94      3.80 o 
   0   2   2    17465.02    16983.69    441.88 o 
   1   2   2     3692.08     3880.17     25.59 o 
   2   2   2      142.99      170.83      1.74 o 
   3   2   2     1229.94     1307.90      9.50 o 
   4   2   2       53.43       68.47      1.34 o 
   5   2   2     1919.70     2123.23     15.60 o 
   6   2   2      218.76      224.21      2.88 o 
   7   2   2      853.58      803.45      7.14 o 
   8   2   2       54.95       75.23      2.06 o 
   9   2   2      629.41      617.40      6.06 o 
  10   2   2      572.96      590.81      6.21 o 
  11   2   2        0.19       -0.30      1.13 o 
  12   2   2      214.71      194.44      3.96 o 
  13   2   2      935.32      859.62     11.05 o 
  14   2   2       59.87       54.55      3.31 o 
  15   2   2        4.36        5.36      2.26 o 
  16   2   2        0.01        0.61      2.25 o 
  17   2   2        1.86        5.34      2.72 o 
  18   2   2        9.44       15.35      3.40 o 
  19   2   2       73.11       85.09      5.47 o 
   1   3   2      240.76      225.09      2.46 o 
   2   3   2     1899.12     1877.81     13.68 o 
   3   3   2      140.31      141.72      1.90 o 
   4   3   2     2004.94     2118.56     15.21 o 
   5   3   2     1251.84     1322.53      9.53 o 
   6   3   2      506.50      586.16      5.22 o 
   7   3   2      272.66      305.76      3.64 o 
   8   3   2     5369.25     5624.19     37.31 o 
   9   3   2       27.27       29.25      1.45 o 
  10   3   2      475.55      481.53      5.61 o 
  11   3   2      529.27      515.42      6.40 o 
  12   3   2     2451.78     2434.92     21.84 o 
  13   3   2       13.80       18.94      2.15 o 
  14   3   2        9.83        8.14      2.23 o 
  15   3   2       12.95       11.83      2.52 o 
  16   3   2       34.75       39.36      3.48 o 
  17   3   2       97.84       97.48      5.03 o 
  18   3   2      307.18      336.76      8.81 o 
   0   4   2     2216.52     2228.75     24.34 o 
   1   4   2      190.25      275.74      2.99 o 
   2   4   2     1163.03     1230.73      9.44 o 
   3   4   2        0.81        8.12      0.65 o 
   4   4   2      260.67      241.27      2.93 o 
   5   4   2     5015.56     5216.55     33.63 o 
   6   4   2      718.70      705.25      5.80 o 
   7   4   2     1194.74     1029.05      8.77 o 
   8   4   2       95.52       95.70      2.26 o 
   9   4   2      353.17      402.44      5.03 o 
  10   4   2     1818.09     1809.41     16.07 o 
  11   4   2      184.74      192.75      3.96 o 
  12   4   2     2234.42     2242.75     20.65 o 
  13   4   2      789.86      772.06     10.51 o 
  14   4   2        8.92       10.85      2.32 o 
  15   4   2        6.68        5.94      2.55 o 
  16   4   2      135.40      133.21      5.55 o 
  17   4   2      250.35      238.85      9.91 o 
  18   4   2      254.95      246.80      8.27 o 
   1   5   2      659.08      711.67      6.80 o 
   2   5   2     1190.34     1474.72     12.24 o 
   3   5   2     6229.87     6320.66     44.62 o 
   4   5   2     9642.50    10234.06     70.45 o 
   5   5   2      384.86      483.42      4.97 o 
   6   5   2      907.85      944.12      8.00 o 
   7   5   2     1572.03     1614.72     12.41 o 
   8   5   2     2280.15     2188.04     16.79 o 
   9   5   2      322.03      331.66      5.17 o 
  10   5   2        9.22       10.49      1.58 o 
  11   5   2      238.34      220.84      4.30 o 
  12   5   2      179.16      176.84      4.25 o 
  13   5   2      270.33      275.98      5.79 o 
  14   5   2        7.43       15.00      2.82 o 
  15   5   2      928.81      918.46     15.98 o 
  16   5   2        0.23        2.40      2.61 o 
  17   5   2        1.59       -2.72      2.72 o 
  18   5   2       22.76       22.56      4.26 o 
   0   6   2     1633.64     1710.62     20.31 o 
   1   6   2     3028.06     3113.52     24.25 o 
   2   6   2     1176.90     1233.43     11.08 o 
   3   6   2        0.60        6.16      0.88 o 
   4   6   2      307.84      260.95      3.86 o 
   5   6   2       36.33       44.12      1.93 o 
   6   6   2       82.82       84.66      2.57 o 
   7   6   2     1201.06     1190.37     11.91 o 
   8   6   2       41.48       45.60      2.07 o 
   9   6   2      549.31      528.86      9.69 o 
  10   6   2      524.94      469.07      7.83 o 
  11   6   2     1253.70     1163.51     14.60 o 
  12   6   2       12.75       15.13      2.57 o 
  13   6   2       17.46       17.45      2.85 o 
  14   6   2        3.99        2.63      2.75 o 
  15   6   2       14.93       13.96      4.69 o 
  16   6   2      174.88      168.13      9.29 o 
  17   6   2        5.47        6.29      3.99 o 
   1   7   2      102.25      113.92      2.83 o 
   2   7   2        0.59        0.25      0.85 o 
   3   7   2      112.88      140.23      3.50 o 
   4   7   2      169.76      146.53      3.42 o 
   5   7   2        1.12        0.57      1.10 o 
   6   7   2       10.02        7.49      1.84 o 
   7   7   2     1184.81     1188.72     13.84 o 
   8   7   2       72.12       57.67      3.72 o 
   9   7   2        8.04        7.12      2.25 o 
  10   7   2     1000.40      982.57     19.33 o 
  11   7   2      312.36      308.15      8.96 o 
  12   7   2        2.44        0.32      2.30 o 
  13   7   2      128.24      123.75      5.11 o 
  14   7   2       52.51       60.23      5.27 o 
  15   7   2        3.76        3.78      3.64 o 
  16   7   2        0.29       -3.10      4.29 o 
   0   8   2      464.62      448.39      9.35 o 
   1   8   2      523.77      506.98      7.16 o 
   2   8   2      112.52       97.41      3.29 o 
   3   8   2     1721.61     1735.79     19.18 o 
   4   8   2       46.85       37.37      2.60 o 
   5   8   2      355.70      310.18      6.61 o 
   6   8   2       14.57       14.61      2.28 o 
   7   8   2     1494.28     1542.43     22.56 o 
   8   8   2       66.46       76.45      6.31 o 
   9   8   2      787.28      769.31     16.88 o 
  10   8   2       64.92       65.30      6.15 o 
  11   8   2      120.70      120.81      6.19 o 
  12   8   2      165.13      164.96      7.38 o 
  13   8   2        4.40        6.91      3.64 o 
  14   8   2        0.07        2.84      3.56 o 
  15   8   2      228.03      255.65     11.22 o 
   1   9   2       52.80       51.70      3.03 o 
   2   9   2     2397.01     2366.85     26.98 o 
   3   9   2      343.19      333.45      7.87 o 
   4   9   2     2147.00     2103.47     27.96 o 
   5   9   2      234.65      250.08      6.92 o 
   6   9   2      918.34      794.74     13.90 o 
   7   9   2        2.60        3.02      2.18 o 
   8   9   2      138.90      150.77      6.38 o 
   9   9   2        0.60       -1.62      2.48 o 
  10   9   2       41.98       39.34      4.60 o 
  11   9   2      123.61      124.35     11.27 o 
  12   9   2        1.23        0.57      3.15 o 
  13   9   2       15.18       17.60      4.00 o 
  14   9   2      346.25      384.34     12.02 o 
   0  10   2      870.15      814.56     22.51 o 
   1  10   2       28.99       27.75      3.28 o 
   2  10   2      379.97      393.35     10.17 o 
   3  10   2        1.01       -0.17      2.23 o 
   4  10   2       21.68       25.06      3.45 o 
   5  10   2      837.75      826.81     21.74 o 
   6  10   2      477.58      460.86     11.96 o 
   7  10   2      274.35      299.01     10.91 o 
   8  10   2       51.59       60.26      4.98 o 
   9  10   2       59.69       61.45      5.31 o 
  10  10   2       29.67       27.10      4.51 o 
  11  10   2       31.42       13.46      3.97 o 
  12  10   2       17.95       24.55      4.76 o 
  13  10   2      186.19      209.77     10.31 o 
   1  11   2      583.08      570.97     13.05 o 
   2  11   2      220.30      216.66      7.81 o 
   3  11   2      344.55      342.73      9.96 o 
   4  11   2       56.22       44.98      5.97 o 
   5  11   2       29.08       36.87      4.11 o 
   6  11   2      296.93      297.09      9.96 o 
   7  11   2        1.90        2.29      2.96 o 
   8  11   2      223.77      214.47      9.03 o 
   9  11   2       46.11       47.29      5.68 o 
  10  11   2      235.21      203.83      9.35 o 
  11  11   2       70.14       74.93      6.48 o 
   0  12   2       81.18       81.76      7.32 o 
   1  12   2       58.35       45.10      4.11 o 
   2  12   2       19.57       18.86      3.44 o 
   3  12   2       61.31       76.10      6.57 o 
   4  12   2       66.41       63.08      4.96 o 
   5  12   2       42.70       42.55      4.60 o 
   6  12   2       81.78       90.32      6.04 o 
   7  12   2       97.92      109.68      6.84 o 
   8  12   2        0.41        1.03      3.07 o 
   9  12   2       64.22       86.76     13.89 o 
   1  13   2       15.05       14.37      3.51 o 
   2  13   2      111.28      121.31      6.62 o 
   3  13   2      161.40      157.64      7.58 o 
   4  13   2      119.86      123.58      7.08 o 
   5  13   2      115.41      133.16      7.23 o 
   6  13   2       22.70       15.72      4.03 o 
   1   1   3      205.29      238.88      2.65 o 
   2   1   3        9.34        8.64      0.59 o 
   3   1   3     2121.75     1995.75     14.87 o 
   4   1   3     9517.48     9845.62     66.27 o 
   5   1   3     2056.33     1965.13     14.98 o 
   6   1   3        0.79        1.48      0.69 o 
   7   1   3       30.54       37.27      1.15 o 
   8   1   3      179.57      201.62      2.86 o 
   9   1   3     1444.16     1438.79     11.14 o 
  10   1   3       54.27       52.71      1.74 o 
  11   1   3      758.61      744.55      7.55 o 
  12   1   3       37.61       40.91      2.08 o 
  13   1   3       35.16       47.57      2.51 o 
  14   1   3       67.08       68.66      3.40 o 
  15   1   3      609.21      576.88     17.29 o 
  16   1   3      125.49      115.50      4.48 o 
  17   1   3       99.80       96.71      4.41 o 
  18   1   3       30.87       23.76      4.06 o 
  19   1   3       55.84       61.38      4.90 o 
   0   2   3     6751.69     6624.55     78.82 o 
   1   2   3     2410.17     2396.72     17.31 o 
   2   2   3    19262.24    18348.96    241.19 o 
   3   2   3      245.71      241.74      2.56 o 
   4   2   3     1599.65     1673.47     12.13 o 
   5   2   3       40.58       38.25      1.05 o 
   6   2   3        0.52        0.70      0.51 o 
   7   2   3        0.85        4.69      0.73 o 
   8   2   3     1891.00     2030.52     15.63 o 
   9   2   3     3263.51     3554.91     25.99 o 
  10   2   3     2427.56     2523.13     20.76 o 
  11   2   3      135.37      136.54      3.17 o 
  12   2   3     2300.95     2248.57     21.18 o 
  13   2   3      304.34      298.70      5.44 o 
  14   2   3      496.34      467.36     10.35 o 
  15   2   3        8.70        4.58      2.29 o 
  16   2   3       65.01       70.32      4.62 o 
  17   2   3      124.86      127.55      5.39 o 
  18   2   3      126.59      158.86      6.20 o 
  19   2   3       24.86       24.19      3.98 o 
   1   3   3      865.42      753.62      6.55 o 
   2   3   3     1365.59     1568.91     11.29 o 
   3   3   3     1131.73     1027.63      8.10 o 
   4   3   3     3224.78     3487.77     23.45 o 
   5   3   3     1256.78     1200.72      9.11 o 
   6   3   3      776.63      960.88      7.44 o 
   7   3   3     1368.36     1323.04     10.25 o 
   8   3   3     2716.68     2797.99     19.70 o 
   9   3   3     3754.13     3728.28     26.49 o 
  10   3   3      140.76      137.58      3.47 o 
  11   3   3      605.32      577.74      6.97 o 
  12   3   3      405.72      415.81      6.95 o 
  13   3   3     1262.43     1249.81     15.36 o 
  14   3   3        4.61        0.36      1.91 o 
  15   3   3      534.38      527.73     10.38 o 
  16   3   3      233.84      223.61      7.03 o 
  17   3   3       52.14       54.89      4.49 o 
  18   3   3      112.58      126.72      6.10 o 
   0   4   3    12635.71    13269.90    155.63 o 
   1   4   3      428.03      469.82      4.47 o 
   2   4   3     5807.46     5977.57     40.39 o 
   3   4   3      206.01      192.93      2.12 o 
   4   4   3      508.50      520.92      4.64 o 
   5   4   3     3204.49     3278.19     21.74 o 
   6   4   3      158.73      159.58      2.44 o 
   7   4   3       83.97       81.84      2.53 o 
   8   4   3        8.42        7.16      1.08 o 
   9   4   3      398.44      419.87      5.03 o 
  10   4   3      377.55      360.21      5.30 o 
  11   4   3        0.25       -0.79      1.30 o 
  12   4   3     2663.50     2619.19     24.59 o 
  13   4   3      786.26      790.13     10.68 o 
  14   4   3      841.90      802.25     12.37 o 
  15   4   3       88.96       89.30      4.58 o 
  16   4   3      100.57       94.54      6.65 o 
  17   4   3        6.09        1.20      3.62 o 
  18   4   3      176.98      183.96      7.21 o 
   1   5   3      518.77      520.53      5.42 o 
   2   5   3      429.82      532.48      5.21 o 
   3   5   3        9.06       21.92      1.48 o 
   4   5   3     3430.61     3813.16     26.81 o 
   5   5   3        7.50       13.00      1.21 o 
   6   5   3      330.34      360.98      4.13 o 
   7   5   3      550.07      557.09      6.33 o 
   8   5   3      358.62      392.07      4.95 o 
   9   5   3       19.67       29.10      2.15 o 
  10   5   3      284.26      260.10      5.03 o 
  11   5   3      515.89      525.13      7.74 o 
  12   5   3       17.05       13.66      2.12 o 
  13   5   3      652.87      656.45     10.19 o 
  14   5   3       90.92       94.20      4.04 o 
  15   5   3     1047.22     1065.82     15.11 o 
  16   5   3      279.41      263.57      8.61 o 
  17   5   3        7.38        3.60      3.31 o 
   0   6   3     2976.11     3207.57     34.59 o 
   1   6   3       64.17       61.55      1.56 o 
   2   6   3      587.74      541.30      5.55 o 
   3   6   3      490.76      524.58      6.08 o 
   4   6   3      574.11      508.97      5.72 o 
   5   6   3     2181.07     2319.03     17.82 o 
   6   6   3     1596.64     1648.96     14.61 o 
   7   6   3      217.54      203.23      4.01 o 
   8   6   3       27.61       28.99      2.15 o 
   9   6   3      229.85      234.58      5.25 o 
  10   6   3      170.20      168.01      4.96 o 
  11   6   3       42.78       47.34      3.12 o 
  12   6   3     2466.79     2530.81     28.58 o 
  13   6   3      228.90      236.05      7.30 o 
  14   6   3      501.67      527.50     12.71 o 
  15   6   3       18.82       34.46      4.11 o 
  16   6   3      348.82      380.43     11.23 o 
  17   6   3        1.24        1.07      3.71 o 
   1   7   3      238.45      209.52      3.61 o 
   2   7   3      415.14      367.34      5.01 o 
   3   7   3     1434.45     1379.95     13.23 o 
   4   7   3      318.42      296.15      4.95 o 
   5   7   3      281.21      307.82      5.15 o 
   6   7   3       14.98       10.98      1.71 o 
   7   7   3      462.62      399.51      7.03 o 
   8   7   3      225.37      255.65      6.08 o 
   9   7   3      430.85      431.75     10.62 o 
  10   7   3      264.73      267.84      6.38 o 
  11   7   3        0.05        0.23      1.96 o 
  12   7   3      213.44      210.20      6.72 o 
  13   7   3      501.56      507.36     10.97 o 
  14   7   3        2.24        3.39      3.00 o 
  15   7   3      255.53      303.34      8.81 o 
  16   7   3       13.18       16.20      3.72 o 
   0   8   3     2377.46     2350.79     33.25 o 
   1   8   3      374.47      381.98      6.10 o 
   2   8   3     1156.66     1126.48     13.46 o 
   3   8   3       42.42       38.89      2.30 o 
   4   8   3       81.52       62.20      2.73 o 
   5   8   3        0.41       -0.07      1.57 o 
   6   8   3        1.82       -0.40      1.68 o 
   7   8   3      194.63      177.83      5.49 o 
   8   8   3        0.76        7.93      2.47 o 
   9   8   3      407.62      364.04      9.72 o 
  10   8   3       58.18       58.25      4.57 o 
  11   8   3       47.69       38.99      3.98 o 
  12   8   3      431.49      443.06     11.78 o 
  13   8   3      308.81      335.88     11.86 o 
  14   8   3      296.12      321.85     12.25 o 
  15   8   3        3.87       -0.17      3.94 o 
   1   9   3      507.57      502.36     10.78 o 
   2   9   3     1473.75     1481.95     19.68 o 
   3   9   3     1403.56     1419.95     20.25 o 
   4   9   3      944.82      903.92     14.65 o 
   5   9   3      209.28      212.71      6.81 o 
   6   9   3       21.69       26.22      3.47 o 
   7   9   3        9.97        9.53      2.80 o 
   8   9   3      187.08      173.81      7.41 o 
   9   9   3       21.21       29.51      4.03 o 
  10   9   3       14.16       16.48      3.84 o 
  11   9   3       63.39       64.57      5.09 o 
  12   9   3        6.69        5.13      3.23 o 
  13   9   3        9.45       -0.86      3.19 o 
  14   9   3        0.25       -2.29      3.76 o 
   0  10   3      791.71      796.29     22.39 o 
   1  10   3      321.29      331.86      8.98 o 
   2  10   3        8.70        6.42      2.66 o 
   3  10   3      332.62      309.20      8.90 o 
   4  10   3        4.13        0.73      2.36 o 
   5  10   3       18.11       19.51      3.99 o 
   6  10   3       83.90       96.18      7.29 o 
   7  10   3        0.03        0.22      2.40 o 
   8  10   3       17.39       15.13      3.61 o 
   9  10   3       87.02       79.98      7.15 o 
  10  10   3       56.53       59.46      6.32 o 
  11  10   3        0.27        0.41      2.90 o 
  12  10   3        4.04        6.13      3.70 o 
  13  10   3       71.79       56.38      6.30 o 
   1  11   3      174.80      168.72      7.29 o 
   2  11   3       93.24       72.83      4.85 o 
   3  11   3     1289.89     1259.25     22.92 o 
   4  11   3       48.24       41.93      4.21 o 
   5  11   3      251.68      268.82     10.18 o 
   6  11   3       95.29       82.53      6.46 o 
   7  11   3       68.80       73.64      5.40 o 
   8  11   3        2.15        0.00      3.07 o 
   9  11   3      292.62      302.28     10.91 o 
  10  11   3        7.87        3.27      3.51 o 
  11  11   3       30.84       30.67      5.11 o 
   0  12   3      540.30      590.60     19.66 o 
   1  12   3       30.82       37.61      4.11 o 
   2  12   3      393.44      391.43     10.98 o 
   3  12   3       14.92       12.54      3.44 o 
   4  12   3       45.55       52.33      5.91 o 
   5  12   3       14.19       11.43      3.63 o 
   6  12   3      708.23      791.83     17.91 o 
   7  12   3        0.08        4.43      3.51 o 
   8  12   3      159.89      143.57      7.84 o 
   9  12   3        2.32        1.31      3.35 o 
   1  13   3       17.97       22.91      4.03 o 
   2  13   3       14.38       13.46      3.63 o 
   3  13   3      329.70      373.18     11.69 o 
   4  13   3       59.35       76.59      6.05 o 
   5  13   3      338.22      383.01     11.94 o 
   6  13   3        7.66       17.59      4.15 o 
   0   0   4   125767.25   131107.98   3629.07 o 
   1   0   4    12212.58    11948.81    179.54 o 
   2   0   4     2763.25     2796.41     30.76 o 
   3   0   4     2370.62     2315.90     24.16 o 
   4   0   4       81.78       77.75      2.37 o 
   5   0   4      397.68      309.16      4.64 o 
   6   0   4      271.26      373.16      6.20 o 
   7   0   4     7722.84     7678.20     76.44 o 
   8   0   4      866.98      929.95     12.16 o 
   9   0   4        0.23        1.08      1.30 o 
  10   0   4       55.49       80.77      3.27 o 
  11   0   4     1166.91     1110.15     14.99 o 
  12   0   4      418.20      407.62      8.43 o 
  13   0   4        8.50        8.28      2.47 o 
  14   0   4        0.04       -1.83      2.09 o 
  15   0   4       22.70       18.85      3.83 o 
  16   0   4       48.30       42.18      5.88 o 
  17   0   4        4.41        5.14      3.88 o 
  18   0   4       12.19       13.22      4.74 o 
  19   0   4      327.72      382.74     22.97 o 
   1   1   4    12384.79    12633.55    100.14 o 
   2   1   4     4786.85     4699.45     38.04 o 
   3   1   4      760.57      802.31      7.04 o 
   4   1   4     3080.13     3003.45     21.35 o 
   5   1   4       19.44       24.11      3.17 o 
   6   1   4      312.08      336.45      3.71 o 
   7   1   4      655.06      719.10      6.45 o 
   8   1   4      818.84      724.49      6.69 o 
   9   1   4       71.77       99.59      2.66 o 
  10   1   4     2711.90     2635.64     19.42 o 
  11   1   4      112.44       88.48      2.75 o 
  12   1   4     1968.75     1943.30     18.86 o 
  13   1   4       32.04       24.01      2.25 o 
  14   1   4      464.32      449.70      7.87 o 
  15   1   4      128.23      131.47      4.50 o 
  16   1   4      181.83      189.28      5.63 o 
  17   1   4        0.01        0.92      2.26 o 
  18   1   4      348.60      355.69      9.58 o 
  19   1   4       34.18       59.76      4.95 o 
   0   2   4      654.56      610.15      7.46 o 
   1   2   4     3522.97     3657.30     24.99 o 
   2   2   4       85.08       79.10      1.35 o 
   3   2   4      243.70      232.04      2.89 o 
   4   2   4      550.35      602.76      5.61 o 
   5   2   4     2111.72     2086.50     14.89 o 
   6   2   4      101.41      100.96      2.01 o 
   7   2   4       10.24       10.97      0.99 o 
   8   2   4     1108.64     1162.84      9.68 o 
   9   2   4      263.05      291.37      4.15 o 
  10   2   4      168.68      182.36      3.41 o 
  11   2   4      467.27      453.25      5.97 o 
  12   2   4      157.76      146.59      4.07 o 
  13   2   4      255.75      237.73      4.94 o 
  14   2   4       78.51       77.46      3.88 o 
  15   2   4        0.02       -1.18      2.15 o 
  16   2   4       14.42        9.56      2.71 o 
  17   2   4       23.76       24.68      3.26 o 
  18   2   4      108.51      118.64      5.50 o 
   1   3   4      596.79      572.84      5.29 o 
   2   3   4       18.35       39.25      1.57 o 
   3   3   4      815.53      736.63      6.01 o 
   4   3   4     7721.15     8124.63     54.27 o 
   5   3   4      120.31      131.47      2.14 o 
   6   3   4      138.52      178.19      2.64 o 
   7   3   4      226.31      254.18      3.43 o 
   8   3   4      160.07      173.61      3.03 o 
   9   3   4        5.54        7.41      1.31 o 
  10   3   4      122.56      142.28      3.27 o 
  11   3   4     2273.37     2287.96     21.50 o 
  12   3   4      501.04      493.27      7.79 o 
  13   3   4       28.62       29.22      2.66 o 
  14   3   4      126.79      138.88      4.30 o 
  15   3   4      509.78      474.25      9.25 o 
  16   3   4      112.96      113.41      5.39 o 
  17   3   4       27.75       22.49      3.75 o 
  18   3   4       13.23        6.18      3.30 o 
   0   4   4      458.82      600.25      9.59 o 
   1   4   4     4560.09     4921.54     36.06 o 
   2   4   4     2727.37     2809.44     20.72 o 
   3   4   4     1262.27     1305.89      9.62 o 
   4   4   4      392.79      395.54      3.87 o 
   5   4   4     7571.90     7868.73     53.07 o 
   6   4   4      104.89      108.35      1.93 o 
   7   4   4     7344.24     7427.24     48.90 o 
   8   4   4       47.04       51.37      1.80 o 
   9   4   4        0.50        1.15      0.96 o 
  10   4   4     2715.50     2623.73     22.89 o 
  11   4   4     1214.74     1230.88     12.71 o 
  12   4   4      237.58      242.09      5.34 o 
  13   4   4       95.06       81.40      3.71 o 
  14   4   4      303.29      284.56      6.40 o 
  15   4   4        3.51        1.33      2.13 o 
  16   4   4      115.25       97.45      4.93 o 
  17   4   4       37.85       44.53      5.68 o 
  18   4   4       64.63       61.03      4.76 o 
   1   5   4       17.85        8.58      0.74 o 
   2   5   4     5642.47     5632.04     37.29 o 
   3   5   4      469.31      536.24      4.87 o 
   4   5   4      102.38       72.39      1.89 o 
   5   5   4      427.94      461.53      4.66 o 
   6   5   4      164.38      168.88      2.84 o 
   7   5   4      398.64      389.09      4.82 o 
   8   5   4     1333.64     1333.68     12.58 o 
   9   5   4     3574.14     3471.11     29.62 o 
  10   5   4     2753.38     2675.33     24.96 o 
  11   5   4       14.11       15.01      2.00 o 
  12   5   4       26.85       32.82      2.88 o 
  13   5   4       10.19       11.20      2.68 o 
  14   5   4      274.08      257.96      7.37 o 
  15   5   4      662.02      633.00     13.96 o 
  16   5   4      259.62      266.95     12.75 o 
  17   5   4      122.19      101.60      6.41 o 
   0   6   4       49.73       63.91      2.21 o 
   1   6   4        3.02       11.88      1.04 o 
   2   6   4      370.80      357.74      4.63 o 
   3   6   4     1587.01     1658.97     13.02 o 
   4   6   4       28.18       46.47      1.75 o 
   5   6   4     1611.64     1531.17     13.64 o 
   6   6   4       14.00       12.52      1.32 o 
   7   6   4     1194.43     1072.31     11.50 o 
   8   6   4       48.58       51.44      2.39 o 
   9   6   4      355.45      341.48      6.47 o 
  10   6   4     1134.77     1079.42     13.78 o 
  11   6   4      627.50      593.22      9.90 o 
  12   6   4       83.35       86.84      4.28 o 
  13   6   4      205.08      191.34      7.01 o 
  14   6   4        6.29        5.73      2.70 o 
  15   6   4       50.92       51.07      4.28 o 
  16   6   4      107.88       96.10      5.43 o 
  17   6   4       27.94       26.89      4.32 o 
   1   7   4       73.96       70.89      1.99 o 
   2   7   4       19.47       24.65      1.29 o 
   3   7   4      209.86      209.18      3.64 o 
   4   7   4      302.05      296.64      6.15 o 
   5   7   4        2.70        0.77      1.13 o 
   6   7   4      121.74      131.35      2.97 o 
   7   7   4      270.24      254.12      4.77 o 
   8   7   4       47.93       34.72      2.64 o 
   9   7   4        8.75        6.39      2.00 o 
  10   7   4       36.74       43.68      3.94 o 
  11   7   4        2.89        0.76      1.95 o 
  12   7   4      162.31      160.18      6.25 o 
  13   7   4      115.73      121.45      6.06 o 
  14   7   4        1.36        0.97      2.84 o 
  15   7   4       16.56       10.54      3.67 o 
  16   7   4       13.79       16.39      3.75 o 
   0   8   4        6.47        6.20      1.74 o 
   1   8   4      121.07      118.78      3.09 o 
   2   8   4      686.89      674.44      8.60 o 
   3   8   4      313.22      304.63      5.63 o 
   4   8   4      206.15      179.33      4.45 o 
   5   8   4     2978.07     2930.20     33.03 o 
   6   8   4      104.69       96.08      3.80 o 
   7   8   4      953.08      979.29     15.69 o 
   8   8   4      684.46      603.53     12.61 o 
   9   8   4       67.78       62.29      4.72 o 
  10   8   4       22.32       24.64      3.58 o 
  11   8   4        5.26        4.79      2.91 o 
  12   8   4       16.56       20.97      3.95 o 
  13   8   4       25.66       34.31      5.08 o 
  14   8   4       99.75      103.10     13.06 o 
  15   8   4       26.18       29.66      5.46 o 
   1   9   4     1515.42     1530.16     19.31 o 
   2   9   4      538.51      511.40     10.07 o 
   3   9   4      603.62      589.86     11.48 o 
   4   9   4      135.46      113.45      5.02 o 
   5   9   4        1.12        0.64      1.97 o 
   6   9   4       90.06       96.96      5.07 o 
   7   9   4       56.35       66.94      4.98 o 
   8   9   4      418.18      403.43     15.54 o 
   9   9   4       80.86       69.70      4.77 o 
  10   9   4      398.46      407.93     12.47 o 
  11   9   4      173.05      158.51      7.26 o 
  12   9   4       83.42       94.23      6.25 o 
  13   9   4      122.17      140.23      8.39 o 
  14   9   4      279.48      290.84     14.16 o 
   0  10   4     1193.86     1102.44     27.69 o 
   1  10   4       42.19       34.72      3.99 o 
   2  10   4        0.90        3.24      2.24 o 
   3  10   4      352.72      326.86      9.21 o 
   4  10   4       41.23       36.14      4.80 o 
   5  10   4      480.15      462.16     10.66 o 
   6  10   4      621.73      561.08     18.57 o 
   7  10   4      802.44      804.06     18.32 o 
   8  10   4        3.87        8.90      3.00 o 
   9  10   4        0.08        0.53      2.86 o 
  10  10   4        0.35        1.21      3.03 o 
  11  10   4      405.73      421.55     13.26 o 
  12  10   4        5.10        6.51      3.45 o 
   1  11   4       13.42       13.58      2.96 o 
   2  11   4      380.90      380.68     10.26 o 
   3  11   4       12.67        9.13      2.89 o 
   4  11   4       81.54       80.92      5.25 o 
   5  11   4      509.21      496.48     12.60 o 
   6  11   4      260.09      231.17      8.66 o 
   7  11   4       30.20       48.35      7.15 o 
   8  11   4       61.78       69.18      5.74 o 
   9  11   4        3.02       -3.03      3.03 o 
  10  11   4       96.24      118.78      7.56 o 
  11  11   4       29.67       29.44      5.11 o 
   0  12   4        0.07        2.42      3.66 o 
   1  12   4       16.60        9.82      2.89 o 
   2  12   4       58.51       56.77      4.52 o 
   3  12   4      129.03      114.91      5.96 o 
   4  12   4      112.63      109.83      6.21 o 
   5  12   4       15.62       11.84      3.99 o 
   6  12   4       99.45      102.19      6.21 o 
   7  12   4       14.74       21.56      4.21 o 
   8  12   4      121.16      129.42      9.80 o 
   1  13   4      140.83      141.44      6.96 o 
   2  13   4       37.55       44.55      4.48 o 
   3  13   4       13.79       19.00      3.92 o 
   4  13   4      275.23      311.67     10.34 o 
   5  13   4       34.78       26.42      4.60 o 
   1   1   5    20206.24    19725.23    295.91 o 
   2   1   5     1706.33     1748.03     15.36 o 
   3   1   5      106.58      158.21      2.84 o 
   4   1   5      604.18      570.17      5.42 o 
   5   1   5      139.09      138.33      2.37 o 
   6   1   5      291.54      308.28      3.53 o 
   7   1   5       85.00       73.55      2.21 o 
   8   1   5      561.35      521.30      5.53 o 
   9   1   5     2856.91     2861.58     22.30 o 
  10   1   5       23.70       28.56      1.69 o 
  11   1   5      171.99      155.46      3.75 o 
  12   1   5      124.62      119.43      3.93 o 
  13   1   5      952.58      911.42     14.84 o 
  14   1   5       50.06       46.16      2.91 o 
  15   1   5       53.01       57.17      3.29 o 
  16   1   5       13.18       10.54      2.45 o 
  17   1   5      297.87      283.67      7.00 o 
  18   1   5       27.46       31.97      3.39 o 
   0   2   5    18024.74    18458.12    181.89 o 
   1   2   5     3085.04     3089.65     21.61 o 
   2   2   5     7344.50     7254.71     53.89 o 
   3   2   5      395.00      332.73      3.84 o 
   4   2   5       22.21       19.27      0.95 o 
   5   2   5       33.62       69.12      1.92 o 
   6   2   5     1720.80     1694.51     13.24 o 
   7   2   5     3079.53     3220.90     23.57 o 
   8   2   5      815.00      877.54      7.41 o 
   9   2   5     1484.80     1389.89     11.49 o 
  10   2   5      900.66      864.52      8.67 o 
  11   2   5      935.91      906.71     10.21 o 
  12   2   5     1568.54     1533.94     15.38 o 
  13   2   5      804.57      783.97      9.78 o 
  14   2   5     1031.11     1025.81     16.40 o 
  15   2   5        8.45        6.67      2.61 o 
  16   2   5      318.38      325.60      8.15 o 
  17   2   5      202.56      196.29      7.61 o 
  18   2   5      273.81      280.02      8.72 o 
   1   3   5      342.63      338.50      4.18 o 
   2   3   5      588.14      556.56      5.05 o 
   3   3   5     4098.71     4059.89     27.99 o 
   4   3   5     4017.49     4200.60     29.07 o 
   5   3   5     1024.26      984.27      8.53 o 
   6   3   5      357.92      416.82      4.60 o 
   7   3   5        0.41        1.45      0.80 o 
   8   3   5     4708.04     4780.11     34.43 o 
   9   3   5     1507.78     1416.26     12.57 o 
  10   3   5     1869.27     1873.22     17.22 o 
  11   3   5      132.59      141.84      3.80 o 
  12   3   5        0.41        0.79      1.56 o 
  13   3   5        6.16        6.06      1.87 o 
  14   3   5       39.98       44.64      3.03 o 
  15   3   5      114.03      117.17      4.99 o 
  16   3   5       34.04       26.86      4.43 o 
  17   3   5       84.39       94.70      5.34 o 
  18   3   5        8.70        3.86      3.26 o 
   0   4   5    10076.23    10333.79    117.51 o 
   1   4   5     1884.77     1947.90     15.02 o 
   2   4   5     1708.12     1757.09     13.76 o 
   3   4   5        2.60        1.64      0.48 o 
   4   4   5      103.34      111.71      1.97 o 
   5   4   5       35.49       47.56      1.41 o 
   6   4   5      240.64      240.07      3.06 o 
   7   4   5      867.17     1009.26      8.55 o 
   8   4   5      102.55       99.25      2.45 o 
   9   4   5       43.76       44.36      2.15 o 
  10   4   5      942.45      923.03     10.38 o 
  11   4   5        8.40        6.06      1.78 o 
  12   4   5       92.29       97.51      3.40 o 
  13   4   5      196.56      187.28      5.29 o 
  14   4   5        9.08        7.79      2.02 o 
  15   4   5        4.56       -0.75      2.10 o 
  16   4   5       60.55       64.22      4.41 o 
  17   4   5       84.63       94.86      6.09 o 
  18   4   5        1.29       -4.73      4.73 o 
   1   5   5       52.22       46.87      1.67 o 
   2   5   5     1175.88     1338.29     10.73 o 
   3   5   5      411.83      424.85      4.95 o 
   4   5   5      109.49      112.49      2.23 o 
   5   5   5        6.91       11.02      0.99 o 
   6   5   5        0.39        0.25      1.04 o 
   7   5   5       95.26       86.30      3.16 o 
   8   5   5      589.11      578.24      7.30 o 
   9   5   5      174.02      162.22      4.01 o 
  10   5   5        0.30       -0.64      1.44 o 
  11   5   5      881.91      880.91     11.41 o 
  12   5   5      116.95      115.64      4.48 o 
  13   5   5       40.11       32.02      3.22 o 
  14   5   5      276.78      302.83      8.04 o 
  15   5   5      102.76      108.90      5.35 o 
  16   5   5       77.40       96.10      6.49 o 
  17   5   5       47.46       52.60      5.18 o 
   0   6   5     3969.92     3902.37     37.86 o 
   1   6   5        0.72        2.56      0.87 o 
   2   6   5     1909.83     1981.15     17.47 o 
   3   6   5      601.77      618.17      7.17 o 
   4   6   5      858.84      829.46      8.05 o 
   5   6   5      431.63      391.57      5.23 o 
   6   6   5      246.20      253.59      4.02 o 
   7   6   5      838.23      824.57      9.24 o 
   8   6   5       32.34       38.57      2.31 o 
   9   6   5     1164.26     1187.22     15.13 o 
  10   6   5      858.23      873.69     11.94 o 
  11   6   5       14.87       16.35      2.45 o 
  12   6   5       66.58       56.75      4.19 o 
  13   6   5      122.00      131.04      5.83 o 
  14   6   5        1.52        5.05      2.75 o 
  15   6   5      111.24      109.08      7.58 o 
  16   6   5        1.80        5.54      3.04 o 
   1   7   5      642.50      594.38      7.71 o 
   2   7   5      694.99      605.43      7.51 o 
   3   7   5     1058.62     1067.14     10.31 o 
   4   7   5      947.64      875.04      8.84 o 
   5   7   5     1090.41     1066.95     10.53 o 
   6   7   5      353.58      372.56      5.39 o 
   7   7   5      108.62      130.32      4.11 o 
   8   7   5     1002.04      984.08     14.11 o 
   9   7   5      661.57      688.37     11.32 o 
  10   7   5      425.83      442.27     10.20 o 
  11   7   5      506.15      497.40      9.76 o 
  12   7   5       11.19       12.30      3.25 o 
  13   7   5      252.36      265.41      8.71 o 
  14   7   5        0.76       -2.74      2.74 o 
  15   7   5      556.16      576.53     13.99 o 
  16   7   5      118.65      118.60      6.98 o 
   0   8   5     3806.38     3774.13     48.82 o 
   1   8   5      693.47      643.02      8.13 o 
   2   8   5       89.58       83.57      2.53 o 
   3   8   5     1507.71     1460.71     15.58 o 
   4   8   5       10.96       17.57      1.74 o 
   5   8   5      497.95      417.99      7.08 o 
   6   8   5      836.34      816.32     14.08 o 
   7   8   5       44.44       46.20      4.14 o 
   8   8   5       23.64       26.47      3.34 o 
   9   8   5      121.71      130.94      5.99 o 
  10   8   5      415.78      399.33      8.67 o 
  11   8   5        6.02        4.17      2.28 o 
  12   8   5      339.56      321.03      8.82 o 
  13   8   5      469.74      512.00     12.04 o 
  14   8   5       58.32       57.01      6.12 o 
  15   8   5        0.62       -3.86      3.94 o 
   1   9   5        0.20       -0.35      1.45 o 
   2   9   5       45.74       53.72      2.95 o 
   3   9   5       99.13       88.70      3.72 o 
   4   9   5       98.05      108.69      4.86 o 
   5   9   5       11.33       13.14      2.51 o 
   6   9   5      348.95      313.61      9.30 o 
   7   9   5        1.41        1.61      2.30 o 
   8   9   5      217.11      227.46      7.73 o 
   9   9   5      234.65      248.12      8.29 o 
  10   9   5        2.79        3.12      2.67 o 
  11   9   5        0.37       -2.63      2.63 o 
  12   9   5       24.47       21.48      4.10 o 
  13   9   5        9.93        4.28      4.00 o 
  14   9   5        4.24        9.95      4.42 o 
   0  10   5     1824.36     1771.17     40.21 o 
   1  10   5      129.82      138.21      5.60 o 
   2  10   5        2.92        3.94      2.34 o 
   3  10   5      103.19      109.37      5.22 o 
   4  10   5       13.12        7.03      3.54 o 
   5  10   5      105.90       93.01      5.22 o 
   6  10   5      339.55      333.44     12.23 o 
   7  10   5      268.14      246.51      8.96 o 
   8  10   5       11.14       13.81      3.44 o 
   9  10   5       53.72       51.81      5.36 o 
  10  10   5       40.00       39.40      4.60 o 
  11  10   5       81.31       86.64      5.87 o 
  12  10   5       26.56       26.88      4.48 o 
   1  11   5      117.78      117.87      5.54 o 
   2  11   5        4.81       11.40      2.84 o 
   3  11   5        0.88        2.47      2.34 o 
   4  11   5       73.81       88.03      7.15 o 
   5  11   5      165.34      178.87     11.00 o 
   6  11   5       10.23        8.34      3.30 o 
   7  11   5       32.42       38.01      4.34 o 
   8  11   5      305.70      301.34     20.63 o 
   9  11   5      204.83      248.07      9.93 o 
  10  11   5        0.57        0.13      3.57 o 
   0  12   5       46.91       56.93      6.16 o 
   1  12   5       17.64       23.86      3.59 o 
   2  12   5      143.13      147.26      7.97 o 
   3  12   5      325.29      315.32     12.51 o 
   4  12   5      226.59      240.29      9.35 o 
   5  12   5      312.26      365.63     11.06 o 
   6  12   5      292.27      294.42     10.18 o 
   7  12   5      286.24      306.85     12.24 o 
   8  12   5       44.57       34.28      4.77 o 
   1  13   5       68.77       87.88      5.48 o 
   2  13   5        3.06        4.25      3.15 o 
   3  13   5       46.25       37.07      4.48 o 
   4  13   5      142.74      156.45      7.40 o 
   0   0   6    10352.11    10430.87    171.96 o 
   1   0   6        1.19        2.10      1.31 o 
   2   0   6    38227.15    35329.76    412.35 o 
   3   0   6      304.94      275.69      5.65 o 
   4   0   6     1479.66     1465.72     16.98 o 
   5   0   6        0.35        4.96      1.24 o 
   6   0   6     2946.49     2739.94     27.60 o 
   7   0   6     6486.33     7136.72     77.47 o 
   8   0   6      889.82      890.45     11.94 o 
   9   0   6      438.86      412.81      8.94 o 
  10   0   6     1915.20     1862.30     23.52 o 
  11   0   6     1380.73     1357.84     18.49 o 
  12   0   6     3588.73     3553.35     41.92 o 
  13   0   6      330.08      327.90      7.69 o 
  14   0   6     1712.10     1610.39     28.50 o 
  15   0   6        0.59       14.97      3.76 o 
  16   0   6       70.19       64.80      5.64 o 
  17   0   6      399.04      359.93     11.84 o 
  18   0   6      460.49      489.89     22.20 o 
   1   1   6     6348.09     6254.36     51.05 o 
   2   1   6     1882.42     2129.47     18.61 o 
   3   1   6     3513.90     3520.11     28.17 o 
   4   1   6     1005.91     1036.70      9.62 o 
   5   1   6       46.25       64.66      1.56 o 
   6   1   6      272.22      261.78      3.70 o 
   7   1   6      259.82      286.37      3.76 o 
   8   1   6     2299.49     2294.12     17.18 o 
   9   1   6      711.73      656.08      7.00 o 
  10   1   6       17.92        9.57      1.42 o 
  11   1   6      820.26      747.23      8.87 o 
  12   1   6       34.20       35.57      2.41 o 
  13   1   6      293.74      287.10      5.74 o 
  14   1   6        7.56        4.45      1.93 o 
  15   1   6      381.82      379.49      7.61 o 
  16   1   6      474.42      464.50      8.77 o 
  17   1   6        5.39        6.10      2.75 o 
  18   1   6       15.96       11.54      3.18 o 
   0   2   6    10161.81    10315.21    103.05 o 
   1   2   6       23.65       19.31      1.03 o 
   2   2   6      387.60      443.10      4.89 o 
   3   2   6     3398.00     3632.40     28.19 o 
   4   2   6     2237.05     2445.47     20.51 o 
   5   2   6       10.02        6.14      0.78 o 
   6   2   6     1411.08     1508.93     13.07 o 
   7   2   6      630.41      676.73      6.13 o 
   8   2   6      138.95      138.92      2.68 o 
   9   2   6        3.00        2.17      1.04 o 
  10   2   6        1.57        0.51      1.16 o 
  11   2   6       47.07       41.06      2.41 o 
  12   2   6      390.72      363.52      6.26 o 
  13   2   6      121.62      120.25      3.96 o 
  14   2   6       52.36       50.03      3.05 o 
  15   2   6       22.09       11.14      2.64 o 
  16   2   6       29.61       18.36      3.06 o 
  17   2   6        8.72        8.17      2.96 o 
  18   2   6        2.35        2.15      2.92 o 
   1   3   6      120.84       81.87      1.76 o 
   2   3   6      286.28      331.84      3.55 o 
   3   3   6      251.08      183.20      2.64 o 
   4   3   6      375.49      439.79      5.10 o 
   5   3   6        1.00        0.80      0.94 o 
   6   3   6       12.29       17.18      1.09 o 
   7   3   6      472.30      453.45      5.67 o 
   8   3   6       49.66       48.83      1.93 o 
   9   3   6     1613.31     1677.42     17.29 o 
  10   3   6       12.59       11.77      1.45 o 
  11   3   6       83.52       86.99      2.98 o 
  12   3   6      476.15      459.22      7.20 o 
  13   3   6      283.23      293.94      6.08 o 
  14   3   6      247.76      250.47      6.35 o 
  15   3   6      151.35      146.94      5.51 o 
  16   3   6      166.86      171.58      6.03 o 
  17   3   6        8.86       10.27      3.24 o 
  18   3   6      190.83      202.32      7.30 o 
   0   4   6     3736.29     3382.94     32.00 o 
   1   4   6       60.92       49.41      1.45 o 
   2   4   6     3485.24     3480.81     29.76 o 
   3   4   6     4840.77     5239.81     34.91 o 
   4   4   6      226.26      258.46      3.96 o 
   5   4   6      344.52      450.10      5.51 o 
   6   4   6      558.67      452.78      5.10 o 
   7   4   6       56.44       52.05      1.88 o 
   8   4   6       55.28       58.24      2.32 o 
   9   4   6      383.28      375.17      5.77 o 
  10   4   6      653.55      649.90      9.48 o 
  11   4   6      789.83      770.00     11.05 o 
  12   4   6      724.39      721.37     10.91 o 
  13   4   6      214.50      231.02      6.04 o 
  14   4   6       39.64       35.99      3.15 o 
  15   4   6       94.07       89.53      4.86 o 
  16   4   6       17.71        6.56      3.43 o 
  17   4   6       62.98       73.98      5.68 o 
   1   5   6      685.49      706.89      6.68 o 
   2   5   6        3.98        6.51      0.87 o 
   3   5   6     7243.20     7370.97     53.50 o 
   4   5   6      194.22      176.21      2.77 o 
   5   5   6     1011.09     1001.85      9.09 o 
   6   5   6        8.07        6.14      1.45 o 
   7   5   6     2234.99     2232.13     19.95 o 
   8   5   6     1971.89     2007.56     19.55 o 
   9   5   6      177.20      138.98      3.94 o 
  10   5   6      283.75      310.09      6.64 o 
  11   5   6      117.70      119.49      6.19 o 
  12   5   6        5.03        4.33      2.33 o 
  13   5   6      100.97       90.02      4.56 o 
  14   5   6       27.09       25.87      3.14 o 
  15   5   6      237.05      277.42      7.90 o 
  16   5   6      311.49      347.53      9.17 o 
  17   5   6        3.93        3.92      3.67 o 
   0   6   6      938.33      876.20     14.46 o 
   1   6   6     1282.02     1372.63     12.29 o 
   2   6   6     2332.80     2341.18     20.10 o 
   3   6   6     2592.29     2662.40     21.81 o 
   4   6   6     1293.29     1367.01     12.09 o 
   5   6   6      116.22      124.18      2.71 o 
   6   6   6       15.22       17.92      1.52 o 
   7   6   6       28.39       30.03      2.12 o 
   8   6   6      636.43      625.12      8.91 o 
   9   6   6       30.28       29.41      2.46 o 
  10   6   6     1436.91     1388.17     16.76 o 
  11   6   6        7.15        5.00      2.48 o 
  12   6   6      554.38      524.81     11.05 o 
  13   6   6      343.11      365.11      9.37 o 
  14   6   6      165.53      169.19      6.71 o 
  15   6   6        3.17        4.92      2.80 o 
  16   6   6       29.52       24.59      3.80 o 
   1   7   6      177.03      173.31      3.18 o 
   2   7   6        3.83        5.21      1.22 o 
   3   7   6       87.60       92.52      2.81 o 
   4   7   6      275.76      294.20      4.71 o 
   5   7   6      175.91      187.06      3.97 o 
   6   7   6      338.80      343.94      5.39 o 
   7   7   6       29.39       35.72      2.53 o 
   8   7   6       83.21       97.41      3.57 o 
   9   7   6      147.17      137.27      4.56 o 
  10   7   6       41.55       44.12      3.05 o 
  11   7   6        0.56       -1.77      2.14 o 
  12   7   6        0.14       -2.54      2.54 o 
  13   7   6       27.03       31.78      3.79 o 
  14   7   6       20.01       22.04      3.64 o 
  15   7   6       13.83        9.08      3.44 o 
   0   8   6      499.32      456.11      8.10 o 
   1   8   6      264.40      252.42      6.61 o 
   2   8   6       37.54       40.97      2.86 o 
   3   8   6       81.38       78.15      2.80 o 
   4   8   6       21.12       18.93      1.81 o 
   5   8   6        8.53       11.57      1.68 o 
   6   8   6       93.96       80.78      3.33 o 
   7   8   6        8.70        5.15      1.82 o 
   8   8   6      289.66      277.17      6.92 o 
   9   8   6       80.66       70.68      5.28 o 
  10   8   6        7.31        9.03      2.55 o 
  11   8   6      297.83      306.39      8.10 o 
  12   8   6      160.70      147.06      6.31 o 
  13   8   6        8.75        4.80      3.04 o 
  14   8   6        0.13       -2.71      2.71 o 
   1   9   6      224.92      208.68      6.75 o 
   2   9   6      270.05      232.93      5.43 o 
   3   9   6     3133.13     3062.24     42.01 o 
   4   9   6      556.27      589.75      9.50 o 
   5   9   6       67.19       70.69      4.30 o 
   6   9   6      134.49      115.39      5.29 o 
   7   9   6      503.69      468.55     11.01 o 
   8   9   6     1067.42     1120.97     19.54 o 
   9   9   6       64.09       50.52      4.43 o 
  10   9   6       85.68       98.31      6.74 o 
  11   9   6        4.87       13.98      3.90 o 
  12   9   6        4.81       13.04      4.35 o 
  13   9   6      226.26      208.13     15.68 o 
   0  10   6      197.81      182.19      8.94 o 
   1  10   6     1618.18     1576.51     25.68 o 
   2  10   6      306.67      323.58     15.71 o 
   3  10   6      374.73      405.97     10.00 o 
   4  10   6        5.30       10.54      2.64 o 
   5  10   6       30.96       49.67      5.74 o 
   6  10   6      649.05      662.12     19.05 o 
   7  10   6      132.19      124.83      6.60 o 
   8  10   6      272.67      316.26      9.71 o 
   9  10   6      211.64      212.39      8.03 o 
  10  10   6       27.43       21.78      3.83 o 
  11  10   6       10.71       11.47      3.76 o 
  12  10   6      632.99      680.66     17.77 o 
   1  11   6      469.96      465.33     11.09 o 
   2  11   6      242.01      231.38      7.53 o 
   3  11   6        0.57       -0.36      2.29 o 
   4  11   6      142.29      150.01      6.62 o 
   5  11   6        0.02       -0.21      2.45 o 
   6  11   6       11.65       12.94      3.28 o 
   7  11   6        3.29        1.74      2.84 o 
   8  11   6        1.12        3.25      3.08 o 
   9  11   6        0.03       -2.73      3.15 o 
  10  11   6       10.18       -0.32      3.48 o 
   0  12   6        3.86       12.38      4.16 o 
   1  12   6        2.94       -0.13      2.34 o 
   2  12   6        7.38        6.68      2.59 o 
   3  12   6       59.70       66.12      5.34 o 
   4  12   6        0.99       -2.80      2.80 o 
   5  12   6        1.31        0.34      2.90 o 
   6  12   6       18.16       13.42      3.59 o 
   7  12   6       12.53        4.16      3.40 o 
   1  13   6      192.54      206.11      9.63 o 
   2  13   6       27.39       18.74      3.65 o 
   3  13   6      187.65      185.03      7.74 o 
   1   1   7      533.64      541.50      6.65 o 
   2   1   7     1130.56     1011.58      9.74 o 
   3   1   7      256.07      350.84      4.47 o 
   4   1   7     1744.19     1692.99     14.93 o 
   5   1   7      440.43      483.99      5.93 o 
   6   1   7      451.21      421.76      4.78 o 
   7   1   7       16.53       25.40      1.45 o 
   8   1   7      509.96      457.87      5.66 o 
   9   1   7      332.26      343.86      5.59 o 
  10   1   7     2221.88     2210.56     19.79 o 
  11   1   7       48.31       45.91      2.39 o 
  12   1   7        0.27        1.22      1.56 o 
  13   1   7       48.65       40.84      2.69 o 
  14   1   7      573.29      578.06      9.26 o 
  15   1   7       19.54       14.22      2.37 o 
  16   1   7       21.76       25.98      3.17 o 
  17   1   7       45.50       47.10      3.87 o 
  18   1   7       73.39       75.41      4.64 o 
   0   2   7       63.62       65.91      2.81 o 
   1   2   7      786.87      706.70      7.28 o 
   2   2   7      204.80      207.96      3.26 o 
   3   2   7       36.35       33.45      1.48 o 
   4   2   7     1012.37     1068.45     10.42 o 
   5   2   7     6315.04     6392.75     47.96 o 
   6   2   7      607.24      638.66      6.57 o 
   7   2   7     2045.35     1849.88     15.37 o 
   8   2   7       25.20       25.05      2.07 o 
   9   2   7       42.40       40.68      2.79 o 
  10   2   7       46.17       39.57      2.52 o 
  11   2   7     1030.13      945.70     11.08 o 
  12   2   7      420.26      398.41      6.88 o 
  13   2   7      850.42      813.33     10.83 o 
  14   2   7       37.62       46.95      3.08 o 
  15   2   7        8.18       14.97      2.87 o 
  16   2   7       60.81       69.82      4.21 o 
  17   2   7      513.30      570.33     11.17 o 
  18   2   7       47.06       47.05      4.74 o 
   1   3   7     6509.12     7171.19     53.71 o 
   2   3   7     3554.55     3479.12     26.40 o 
   3   3   7     1495.81     1707.67     13.32 o 
   4   3   7      814.32      724.53      7.29 o 
   5   3   7      438.85      454.70      5.08 o 
   6   3   7     2749.74     2832.35     21.31 o 
   7   3   7      167.29      156.23      2.83 o 
   8   3   7     3301.39     3162.84     24.98 o 
   9   3   7        1.46        1.84      1.34 o 
  10   3   7     1025.29      973.50     12.62 o 
  11   3   7       41.60       31.93      2.17 o 
  12   3   7       97.15       89.08      3.35 o 
  13   3   7      247.88      243.98      5.86 o 
  14   3   7      300.21      291.90      7.74 o 
  15   3   7       28.88       38.29      3.35 o 
  16   3   7        0.93        2.94      2.55 o 
  17   3   7        0.32        2.01      2.99 o 
   0   4   7     8021.72     8428.22     76.04 o 
   1   4   7      103.30      111.26      2.55 o 
   2   4   7       26.25       17.04      0.93 o 
   3   4   7     2158.36     2201.86     16.03 o 
   4   4   7      401.64      469.83      5.19 o 
   5   4   7      947.49      988.94      9.33 o 
   6   4   7     1177.64     1207.23     11.00 o 
   7   4   7      514.99      479.32      6.28 o 
   8   4   7       31.54       39.06      2.06 o 
   9   4   7      722.04      699.04      9.01 o 
  10   4   7       60.73       62.28      3.21 o 
  11   4   7      214.61      197.22      5.28 o 
  12   4   7       36.36       35.01      3.00 o 
  13   4   7      296.01      284.90      7.11 o 
  14   4   7       40.54       43.07      3.52 o 
  15   4   7        1.27        0.84      2.44 o 
  16   4   7      104.17      108.70      6.43 o 
  17   4   7       17.43        7.78      5.16 o 
   1   5   7      414.52      398.40      4.76 o 
   2   5   7      176.75      202.96      3.36 o 
   3   5   7       19.60       34.86      1.26 o 
   4   5   7      815.75      783.40      7.85 o 
   5   5   7      538.63      578.83      6.41 o 
   6   5   7       51.01       62.25      2.05 o 
   7   5   7      410.44      400.95      6.27 o 
   8   5   7      461.38      426.41      6.97 o 
   9   5   7      267.38      269.65      5.60 o 
  10   5   7      333.18      312.07      6.88 o 
  11   5   7       13.51       15.01      3.29 o 
  12   5   7      287.45      270.68      6.82 o 
  13   5   7       58.01       54.09      3.78 o 
  14   5   7       18.46       15.38      3.00 o 
  15   5   7       70.71       62.18      4.53 o 
  16   5   7        0.00        2.00      2.79 o 
   0   6   7      238.26      241.53      5.00 o 
   1   6   7      293.35      322.75      5.29 o 
   2   6   7      638.61      656.98      7.20 o 
   3   6   7      339.08      289.17      4.73 o 
   4   6   7      256.81      257.54      4.53 o 
   5   6   7     4091.29     3962.36     34.04 o 
   6   6   7      426.39      450.10      6.10 o 
   7   6   7      801.68      796.22     10.33 o 
   8   6   7      348.44      340.61      6.47 o 
   9   6   7      230.72      241.15      6.37 o 
  10   6   7      110.82      117.65      4.48 o 
  11   6   7       23.28       24.76      2.95 o 
  12   6   7      171.17      165.37      6.26 o 
  13   6   7      162.64      171.59      6.63 o 
  14   6   7        0.94       -2.30      2.30 o 
  15   6   7       63.90       69.59      4.97 o 
  16   6   7        1.16        3.95      3.30 o 
   1   7   7     2091.49     2113.81     18.11 o 
   2   7   7     4018.91     3824.74     31.73 o 
   3   7   7      253.50      307.62      4.65 o 
   4   7   7      102.91      101.54      2.24 o 
   5   7   7      361.32      357.06      5.61 o 
   6   7   7      506.57      452.01     11.48 o 
   7   7   7      146.42      119.19      4.68 o 
   8   7   7      632.98      652.59      9.73 o 
   9   7   7       77.42       75.73      3.51 o 
  10   7   7     1532.72     1538.26     20.65 o 
  11   7   7       20.95       15.68      2.92 o 
  12   7   7        0.64        1.82      2.62 o 
  13   7   7        3.84        1.46      2.79 o 
  14   7   7      751.91      803.75     15.54 o 
  15   7   7      110.31      118.69      5.95 o 
   0   8   7     2984.18     2816.71     34.52 o 
   1   8   7       67.96       75.50      3.06 o 
   2   8   7      137.06      134.65      3.89 o 
   3   8   7      569.95      576.39      9.10 o 
   4   8   7      889.33      854.25     11.91 o 
   5   8   7     1107.63     1100.94     12.67 o 
   6   8   7      206.90      221.56      5.31 o 
   7   8   7     1490.73     1552.74     35.48 o 
   8   8   7      273.95      240.53      7.46 o 
   9   8   7      318.16      301.15      9.16 o 
  10   8   7       49.17       48.83      3.73 o 
  11   8   7      483.96      470.29     11.25 o 
  12   8   7        4.80        2.43      2.79 o 
  13   8   7      393.80      411.48     11.14 o 
  14   8   7        2.57       -0.69      3.16 o 
   1   9   7      213.53      202.07      4.39 o 
   2   9   7       21.04       18.79      3.50 o 
   3   9   7      144.16      139.78      6.12 o 
   4   9   7      535.10      518.01      8.53 o 
   5   9   7       14.14       17.23      2.63 o 
   6   9   7       23.37       20.51      2.98 o 
   7   9   7        9.20       10.92      2.85 o 
   8   9   7        6.39        6.47      2.90 o 
   9   9   7       36.19       51.13      4.40 o 
  10   9   7       88.10       70.50      5.17 o 
  11   9   7       12.37       10.98      3.87 o 
  12   9   7      274.90      296.37     11.36 o 
  13   9   7        0.03       -3.53      3.53 o 
   0  10   7       47.17       40.92      4.34 o 
   1  10   7      132.93      135.39      5.07 o 
   2  10   7       86.01      100.50      3.71 o 
   3  10   7       64.70       70.95      4.43 o 
   4  10   7       36.86       33.46      3.31 o 
   5  10   7      256.14      264.53      8.30 o 
   6  10   7       35.65       34.52      3.56 o 
   7  10   7      101.91      103.51      5.39 o 
   8  10   7       21.88       18.41      3.35 o 
   9  10   7      100.24       82.01      5.44 o 
  10  10   7      131.39      127.81      8.75 o 
  11  10   7      162.89      185.30      9.04 o 
   1  11   7      360.55      376.67      9.43 o 
   2  11   7      489.07      480.81     11.24 o 
   3  11   7        5.71        5.53      2.56 o 
   4  11   7      644.68      660.55     27.92 o 
   5  11   7      398.92      425.10     15.50 o 
   6  11   7       43.22       52.21      7.42 o 
   7  11   7       12.23        3.50      3.00 o 
   8  11   7      103.23      113.46      6.51 o 
   9  11   7       60.06       63.82      5.29 o 
   0  12   7       10.98       11.43      4.16 o 
   1  12   7      117.61      121.91      5.53 o 
   2  12   7        1.88        1.98      2.64 o 
   3  12   7       54.07       58.97      6.03 o 
   4  12   7       48.96       63.79      5.37 o 
   5  12   7      517.83      554.86     13.76 o 
   6  12   7        1.96        1.44      3.03 o 
   7  12   7      614.68      645.39     19.26 o 
   1  13   7        7.04        3.34      2.75 o 
   0   0   8        5.41      103.45      4.89 o 
   1   0   8     1315.46     1257.12     16.32 o 
   2   0   8     5281.00     5029.16     61.15 o 
   3   0   8     1315.41     1309.79     19.75 o 
   4   0   8     1244.78     1434.01     18.47 o 
   5   0   8        2.35        4.64      1.25 o 
   6   0   8      505.08      590.38      8.99 o 
   7   0   8      103.48       94.73      3.77 o 
   8   0   8     1421.54     1504.89     22.86 o 
   9   0   8      554.96      580.55     10.52 o 
  10   0   8     1739.10     1706.95     23.40 o 
  11   0   8      306.37      318.63      8.00 o 
  12   0   8     2757.11     2705.91     35.03 o 
  13   0   8      271.21      261.29      8.25 o 
  14   0   8      656.61      628.95     13.83 o 
  15   0   8       32.24       20.85      3.87 o 
  16   0   8      131.89      140.86      6.96 o 
  17   0   8      392.37      393.08     11.69 o 
   1   1   8     2681.82     2943.51     26.94 o 
   2   1   8      441.18      436.47      5.40 o 
   3   1   8     4707.13     4668.04     37.20 o 
   4   1   8       80.05       87.58      2.37 o 
   5   1   8     1392.89     1407.30     12.42 o 
   6   1   8      145.36      132.77      2.49 o 
   7   1   8      680.59      680.99      7.42 o 
   8   1   8      495.82      490.56      6.04 o 
   9   1   8     1194.51     1139.25     12.16 o 
  10   1   8      736.14      686.80      8.73 o 
  11   1   8        2.65       -1.18      1.52 o 
  12   1   8      216.70      217.64      4.93 o 
  13   1   8        2.10       -0.15      1.71 o 
  14   1   8       95.44       90.61      4.26 o 
  15   1   8      657.99      657.77     12.34 o 
  16   1   8       25.42       23.53      3.19 o 
  17   1   8      115.28      129.05      5.89 o 
   0   2   8     6391.40     7065.79     72.40 o 
   1   2   8     1547.73     1557.05     12.83 o 
   2   2   8     2176.75     2148.60     18.04 o 
   3   2   8       31.86       61.06      2.01 o 
   4   2   8     1528.42     1665.19     14.54 o 
   5   2   8      226.15      220.20      4.08 o 
   6   2   8       34.43       44.19      1.76 o 
   7   2   8      559.85      585.09      7.53 o 
   8   2   8        0.65       -0.34      1.08 o 
   9   2   8        0.00       -1.25      1.25 o 
  10   2   8       69.51       65.49      2.74 o 
  11   2   8        0.20       -1.61      1.61 o 
  12   2   8       69.95       61.88      2.92 o 
  13   2   8      105.55      102.62      4.30 o 
  14   2   8        7.73        4.48      2.05 o 
  15   2   8       24.42       19.95      3.05 o 
  16   2   8       53.78       64.04      4.07 o 
  17   2   8       10.50        6.21      3.29 o 
   1   3   8      155.54      183.18      3.03 o 
   2   3   8       65.57       76.07      2.25 o 
   3   3   8      456.85      426.16      5.20 o 
   4   3   8     1083.81     1051.16     10.22 o 
   5   3   8        0.31        0.26      0.86 o 
   6   3   8        0.83        0.57      0.88 o 
   7   3   8      581.02      579.59      6.67 o 
   8   3   8      400.58      419.76      6.09 o 
   9   3   8      189.67      194.80      4.61 o 
  10   3   8        1.94        0.44      1.64 o 
  11   3   8      808.32      796.35     11.93 o 
  12   3   8        4.54        1.59      2.07 o 
  13   3   8       13.80        8.40      2.58 o 
  14   3   8      124.85      141.85      5.56 o 
  15   3   8      517.14      520.48     11.57 o 
  16   3   8      140.03      133.82      6.09 o 
  17   3   8      159.41      176.63      7.38 o 
   0   4   8    13721.40    14235.49    142.44 o 
   1   4   8       35.36       29.84      1.40 o 
   2   4   8      666.45      681.53      6.80 o 
   3   4   8      569.25      564.72      5.88 o 
   4   4   8       17.48       17.91      1.21 o 
   5   4   8     1263.22     1237.13     10.88 o 
   6   4   8      383.55      364.96      4.90 o 
   7   4   8      237.96      221.58      4.26 o 
   8   4   8      149.96      166.58      4.10 o 
   9   4   8      220.28      211.90      4.86 o 
  10   4   8       27.12       23.58      2.66 o 
  11   4   8      193.91      201.93      5.85 o 
  12   4   8     3935.48     3894.47     43.87 o 
  13   4   8      105.49      106.68      4.95 o 
  14   4   8        6.25       10.50      2.80 o 
  15   4   8        9.12        7.48      2.92 o 
  16   4   8      168.41      168.48      7.39 o 
  17   4   8       27.01       21.92      4.48 o 
   1   5   8      295.38      276.42      3.83 o 
   2   5   8       29.41       25.46      1.56 o 
   3   5   8     1550.25     1420.24     11.64 o 
   4   5   8      589.35      619.17      7.23 o 
   5   5   8     4232.43     4366.31     35.71 o 
   6   5   8       24.55       25.29      1.62 o 
   7   5   8      659.88      589.10      8.39 o 
   8   5   8      185.70      180.21      4.76 o 
   9   5   8      501.62      473.37      8.05 o 
  10   5   8      548.32      533.96      9.46 o 
  11   5   8      208.08      229.80      7.92 o 
  12   5   8      297.40      290.01      7.29 o 
  13   5   8      672.97      655.12     13.43 o 
  14   5   8       74.77       71.54      5.84 o 
  15   5   8      111.41      125.74      6.22 o 
  16   5   8        2.68        2.74      3.24 o 
   0   6   8     7648.33     7562.86     72.88 o 
   1   6   8      282.58      250.93      4.80 o 
   2   6   8      738.74      685.47      8.00 o 
   3   6   8      497.17      510.22      6.09 o 
   4   6   8      670.10      679.12      8.00 o 
   5   6   8      827.52      775.97      9.07 o 
   6   6   8       28.52       39.77      2.80 o 
   7   6   8      158.90      153.75      6.27 o 
   8   6   8      481.36      465.04      7.97 o 
   9   6   8      128.89      128.63      4.54 o 
  10   6   8      387.00      359.23     11.73 o 
  11   6   8       21.37       15.45      2.62 o 
  12   6   8      498.93      507.16     14.74 o 
  13   6   8       63.28       55.33      4.09 o 
  14   6   8      144.69      151.22      6.57 o 
  15   6   8       35.23       32.92      4.20 o 
   1   7   8      258.25      244.86      4.09 o 
   2   7   8       55.12       49.29      2.81 o 
   3   7   8      215.51      193.53      4.21 o 
   4   7   8      660.82      648.21      7.32 o 
   5   7   8      257.10      229.79      4.06 o 
   6   7   8      219.86      199.10      4.38 o 
   7   7   8       61.85       62.02      2.66 o 
   8   7   8      455.20      409.22      7.53 o 
   9   7   8        9.78        8.38      2.12 o 
  10   7   8      142.16      150.26      5.81 o 
  11   7   8        5.73        2.89      2.55 o 
  12   7   8      158.18      160.45      6.44 o 
  13   7   8        0.30        1.06      2.61 o 
  14   7   8       21.98       20.47      4.47 o 
  15   7   8        7.46        8.55      3.46 o 
   0   8   8      261.42      240.16      5.74 o 
   1   8   8       59.23       60.87      3.13 o 
   2   8   8     1234.75     1250.71     16.48 o 
   3   8   8       43.20       39.84      2.67 o 
   4   8   8       36.94       43.66      2.95 o 
   5   8   8     1719.27     1652.80     18.59 o 
   6   8   8      290.76      289.67      6.36 o 
   7   8   8      179.36      177.56      5.19 o 
   8   8   8      184.22      191.08      7.08 o 
   9   8   8      163.77      171.17      6.79 o 
  10   8   8        4.92        7.40      2.54 o 
  11   8   8       14.80       16.57      3.41 o 
  12   8   8       24.94       32.45      4.48 o 
  13   8   8       11.59       14.41      3.69 o 
  14   8   8      107.44      121.61      5.85 o 
   1   9   8      656.55      644.40     12.61 o 
   2   9   8      160.37      143.71      7.12 o 
   3   9   8      488.92      523.51     10.70 o 
   4   9   8        0.09        2.16      2.71 o 
   5   9   8     1052.00     1070.83     17.74 o 
   6   9   8      487.23      494.07     10.97 o 
   7   9   8       15.20       11.80      2.81 o 
   8   9   8       82.38       79.35      4.86 o 
   9   9   8      753.08      779.03     17.47 o 
  10   9   8      264.98      270.98      9.97 o 
  11   9   8        1.16       -1.67      3.08 o 
  12   9   8        2.96       -3.76      4.14 o 
   0  10   8     1360.87     1387.79     32.63 o 
   1  10   8      157.56      157.65      4.27 o 
   2  10   8      158.45      165.37      7.49 o 
   3  10   8      312.24      313.66     14.55 o 
   4  10   8     1195.79     1214.26     23.53 o 
   5  10   8       66.00       54.14      4.27 o 
   6  10   8       21.34       15.40      3.98 o 
   7  10   8      108.20       87.60      5.91 o 
   8  10   8        0.04       -2.46      2.46 o 
   9  10   8       55.38       69.17      9.21 o 
  10  10   8      108.31      104.26      6.81 o 
  11  10   8       12.52       12.13      5.91 o 
   1  11   8        0.09       -1.52      1.86 o 
   2  11   8       49.02       44.74      3.45 o 
   3  11   8      518.64      510.15     17.82 o 
   4  11   8      179.38      193.31      9.59 o 
   5  11   8        0.68       -0.51      3.30 o 
   6  11   8        3.10        4.00      3.00 o 
   7  11   8      389.16      399.23     17.44 o 
   8  11   8        1.01       -2.77      2.77 o 
   9  11   8      118.91      136.33      7.46 o 
   0  12   8       26.71       32.55      4.34 o 
   1  12   8        2.96        4.14      2.89 o 
   2  12   8        5.29        3.19      2.10 o 
   3  12   8        8.88        2.17      3.57 o 
   4  12   8        0.77       -0.27      2.60 o 
   5  12   8       29.03       35.74      3.86 o 
   6  12   8        0.19       -0.45      2.75 o 
   1   1   9      880.53      755.66     11.40 o 
   2   1   9     3300.07     3190.91     26.72 o 
   3   1   9      297.88      425.49      5.49 o 
   4   1   9      165.62      163.77      3.31 o 
   5   1   9      277.01      270.55      4.30 o 
   6   1   9      915.02      907.36      8.60 o 
   7   1   9       96.20      123.09      2.62 o 
   8   1   9      247.37      230.89      4.32 o 
   9   1   9      531.54      532.68      6.89 o 
  10   1   9      585.21      585.73      7.74 o 
  11   1   9     1118.50     1110.68     12.09 o 
  12   1   9        0.00        1.05      1.82 o 
  13   1   9       99.40      103.87      4.38 o 
  14   1   9       63.41       55.10      3.51 o 
  15   1   9      326.72      339.54      7.65 o 
  16   1   9       18.78       17.71      3.02 o 
  17   1   9       75.95       65.13      4.49 o 
   0   2   9    15150.97    15029.45    222.10 o 
   1   2   9     1435.09     1399.08     13.18 o 
   2   2   9     1959.72     1953.90     16.92 o 
   3   2   9        2.43        2.73      1.06 o 
   4   2   9      219.09      233.58      3.92 o 
   5   2   9     6163.55     6125.23     48.80 o 
   6   2   9      146.70      147.63      3.57 o 
   7   2   9      334.86      294.40      6.47 o 
   8   2   9      220.32      239.18      5.17 o 
   9   2   9       10.04        6.13      1.57 o 
  10   2   9     2083.55     2010.41     20.07 o 
  11   2   9      204.62      220.59      4.83 o 
  12   2   9      422.22      402.98      6.75 o 
  13   2   9       77.60       72.28      3.37 o 
  14   2   9      191.67      195.89      5.32 o 
  15   2   9       29.41       24.21      2.85 o 
  16   2   9      102.25       96.08      5.96 o 
  17   2   9       45.64       50.75      5.44 o 
   1   3   9     1095.16     1177.60     10.78 o 
   2   3   9     1472.54     1387.70     12.72 o 
   3   3   9     4383.56     4571.69     37.30 o 
   4   3   9      476.85      431.54      5.97 o 
   5   3   9       59.35       60.85      2.17 o 
   6   3   9       19.55       17.73      1.63 o 
   7   3   9      315.19      300.03      5.58 o 
   8   3   9      306.02      289.91      6.26 o 
   9   3   9     1127.93     1096.53     15.51 o 
  10   3   9      855.45      872.68     12.55 o 
  11   3   9        0.12        0.80      1.98 o 
  12   3   9        2.79       10.80      2.66 o 
  13   3   9        0.43       -0.25      2.28 o 
  14   3   9      339.24      332.04      8.38 o 
  15   3   9      321.34      302.19     10.64 o 
  16   3   9       84.45       99.66      6.89 o 
  17   3   9       16.59       15.45      4.33 o 
   0   4   9     1535.59     1388.48     19.96 o 
   1   4   9      298.74      304.50      6.16 o 
   2   4   9     3866.83     3921.89     31.06 o 
   3   4   9      487.97      464.81      5.67 o 
   4   4   9      783.70      787.67      8.58 o 
   5   4   9      367.35      355.28      5.78 o 
   6   4   9      231.62      221.97      4.26 o 
   7   4   9      789.59      733.55      9.69 o 
   8   4   9      104.47      118.97      3.95 o 
   9   4   9        0.13       -1.74      1.74 o 
  10   4   9     1399.29     1337.41     23.53 o 
  11   4   9      741.22      717.88     14.59 o 
  12   4   9      132.14      122.61      5.58 o 
  13   4   9       98.70      101.97      4.93 o 
  14   4   9        5.02        3.80      2.72 o 
  15   4   9        6.93        8.03      2.94 o 
  16   4   9        0.13       -0.38      3.34 o 
   1   5   9      389.25      387.65      5.55 o 
   2   5   9      413.66      387.74      4.86 o 
   3   5   9      314.35      325.39      4.51 o 
   4   5   9      305.86      288.50      4.55 o 
   5   5   9      519.79      475.11      6.32 o 
   6   5   9      157.26      128.58      3.68 o 
   7   5   9      100.77       95.32      3.78 o 
   8   5   9      374.02      366.12      6.98 o 
   9   5   9      181.40      170.90      5.13 o 
  10   5   9       79.19       79.13      4.04 o 
  11   5   9      217.56      218.73      6.96 o 
  12   5   9      114.52      114.16      5.35 o 
  13   5   9       23.69       19.46      3.42 o 
  14   5   9      116.07      110.38      6.17 o 
  15   5   9       46.46       46.47      5.01 o 
  16   5   9       33.16       35.02      4.44 o 
   0   6   9     3987.31     3745.13     44.09 o 
   1   6   9     1417.14     1371.29     12.26 o 
   2   6   9     1223.01     1218.15     10.69 o 
   3   6   9        9.36       11.10      1.36 o 
   4   6   9      931.11      788.49      8.72 o 
   5   6   9     2254.17     2134.31     19.29 o 
   6   6   9      845.53      836.55     10.72 o 
   7   6   9     1228.13     1223.00     16.17 o 
   8   6   9      189.02      210.91      5.29 o 
   9   6   9       39.27       46.11      3.12 o 
  10   6   9      689.67      652.83     11.03 o 
  11   6   9      393.11      375.46      8.23 o 
  12   6   9        0.60        1.21      2.33 o 
  13   6   9        3.78        0.21      2.67 o 
  14   6   9        1.66        2.97      3.02 o 
  15   6   9        0.27        2.08      3.39 o 
   1   7   9     1934.15     1879.71     16.10 o 
   2   7   9        1.08        2.31      1.32 o 
   3   7   9     1205.86     1188.16     13.54 o 
   4   7   9      209.83      226.42      4.30 o 
   5   7   9       11.21       19.30      1.81 o 
   6   7   9       62.78       51.74      2.87 o 
   7   7   9       66.79       76.22      3.56 o 
   8   7   9      202.95      203.97      6.89 o 
   9   7   9       46.20       55.53      3.67 o 
  10   7   9      294.46      291.20      7.35 o 
  11   7   9      117.73      120.32      5.17 o 
  12   7   9       51.70       50.03      3.88 o 
  13   7   9       14.75       19.17      3.59 o 
  14   7   9      130.33      137.52      6.58 o 
   0   8   9       42.09       43.10      2.26 o 
   1   8   9       35.38       28.34      2.14 o 
   2   8   9       28.35       31.01      2.00 o 
   3   8   9       42.38       41.19      3.41 o 
   4   8   9     1150.77     1119.27     15.74 o 
   5   8   9      175.34      198.60      4.37 o 
   6   8   9      144.19      143.78      4.73 o 
   7   8   9      285.55      271.34      6.82 o 
   8   8   9      234.29      245.13      6.91 o 
   9   8   9      327.29      327.26      8.22 o 
  10   8   9      155.19      159.02      5.98 o 
  11   8   9       59.05       59.09      6.46 o 
  12   8   9      410.15      407.03      9.49 o 
  13   8   9        7.37        3.70      2.98 o 
   1   9   9      159.37      148.49      5.73 o 
   2   9   9        0.33       -2.02      2.09 o 
   3   9   9       10.17        8.56      2.49 o 
   4   9   9        1.97       -0.37      2.51 o 
   5   9   9      114.51      114.46      3.90 o 
   6   9   9       79.96       76.92      3.48 o 
   7   9   9       54.73       53.22      3.34 o 
   8   9   9       94.97       88.33      4.28 o 
   9   9   9       23.10       28.51      3.76 o 
  10   9   9      203.79      207.72      6.79 o 
  11   9   9       35.32       41.65      4.50 o 
  12   9   9        5.92        4.61      2.95 o 
   0  10   9      148.97      145.49      6.33 o 
   1  10   9      153.20      158.04      6.43 o 
   2  10   9       53.00       41.45      4.26 o 
   3  10   9      187.87      185.91      7.83 o 
   4  10   9       43.14       39.31      4.31 o 
   5  10   9       65.87       63.45      5.26 o 
   6  10   9        4.28        3.86      2.57 o 
   7  10   9       17.88       16.67      3.10 o 
   8  10   9      145.04      152.68      7.17 o 
   9  10   9       21.73       23.43      4.02 o 
  10  10   9      110.14      117.78      7.14 o 
   1  11   9      126.60      121.08      6.85 o 
   2  11   9      309.80      296.93     10.53 o 
   3  11   9      118.53      140.19      7.91 o 
   4  11   9        0.06        0.05      3.17 o 
   5  11   9       95.39      100.31      6.60 o 
   6  11   9        1.34        0.69      2.54 o 
   7  11   9      108.30      103.73      8.37 o 
   8  11   9        0.71       -1.73      2.98 o 
   0  12   9        6.44       21.68      5.24 o 
   1  12   9       58.77       62.37      5.95 o 
   2  12   9       27.17       29.06      5.27 o 
   3  12   9        0.09        1.99      3.17 o 
   4  12   9       58.62       53.32      5.93 o 
   0   0  10     2130.45     2115.04     47.59 o 
   1   0  10      359.15      327.17      8.08 o 
   2   0  10      975.58      969.78     18.31 o 
   3   0  10     2257.95     2355.04     31.22 o 
   4   0  10      754.65      684.27      9.50 o 
   5   0  10     1530.76     1416.02     21.48 o 
   6   0  10      664.37      664.43     10.86 o 
   7   0  10     4488.07     4416.05     76.31 o 
   8   0  10        2.16        2.01      2.11 o 
   9   0  10      394.75      413.00     10.71 o 
  10   0  10     1621.48     1615.65     25.40 o 
  11   0  10       20.42       16.11      3.28 o 
  12   0  10      132.32      136.49      9.93 o 
  13   0  10      336.69      316.70     10.65 o 
  14   0  10      968.52      950.41     20.66 o 
  15   0  10      135.85      123.19      7.61 o 
  16   0  10       57.30       56.99      6.96 o 
  17   0  10      207.88      223.25     12.58 o 
   1   1  10      202.47      218.27      4.07 o 
   2   1  10     1386.40     1263.88     13.32 o 
   3   1  10      109.26       93.06      2.38 o 
   4   1  10      562.34      576.98      6.58 o 
   5   1  10      237.89      226.82      4.07 o 
   6   1  10      228.30      242.86      4.08 o 
   7   1  10       72.00       74.62      2.70 o 
   8   1  10     1433.89     1411.10     15.53 o 
   9   1  10      114.04      106.26      4.15 o 
  10   1  10     1358.69     1277.18     14.17 o 
  11   1  10        1.05       -0.91      1.63 o 
  12   1  10       25.54       20.02      2.28 o 
  13   1  10       28.21       24.24      2.72 o 
  14   1  10        1.09        0.13      2.14 o 
  15   1  10      541.63      557.23     12.70 o 
  16   1  10       89.26       85.94      4.57 o 
  17   1  10       23.50       25.36      3.82 o 
   0   2  10     5483.80     5776.48     60.66 o 
   1   2  10      811.58      781.89      8.24 o 
   2   2  10      686.98      670.16      7.70 o 
   3   2  10      769.88      803.56      9.41 o 
   4   2  10       16.88       27.82      1.95 o 
   5   2  10       25.98       22.52      1.84 o 
   6   2  10      295.39      297.93      5.70 o 
   7   2  10       10.39        7.66      1.59 o 
   8   2  10      869.32      891.99     11.26 o 
   9   2  10       58.92       61.12      2.91 o 
  10   2  10       96.50      111.72      4.07 o 
  11   2  10      863.02      844.25     11.95 o 
  12   2  10      133.95      130.16      4.49 o 
  13   2  10       58.75       56.51      3.40 o 
  14   2  10      204.87      199.00      6.61 o 
  15   2  10        0.00        0.02      2.88 o 
  16   2  10        7.27        0.16      3.15 o 
   1   3  10      226.41      247.24      4.19 o 
   2   3  10     1350.82     1300.31     12.02 o 
   3   3  10       12.13       19.66      1.67 o 
   4   3  10       38.51       49.78      2.34 o 
   5   3  10      210.10      220.45      4.67 o 
   6   3  10      895.90      958.87     11.83 o 
   7   3  10      122.73      107.90      3.50 o 
   8   3  10      112.74      105.90      4.01 o 
   9   3  10        1.47        1.22      1.85 o 
  10   3  10      286.94      284.52      7.70 o 
  11   3  10      597.84      577.21     13.09 o 
  12   3  10      157.17      161.87      5.39 o 
  13   3  10       82.96       71.64      4.28 o 
  14   3  10       27.23       27.78      3.53 o 
  15   3  10      338.00      312.74      8.40 o 
  16   3  10       26.52       31.97      5.05 o 
   0   4  10      164.73      131.90      4.53 o 
   1   4  10      960.41      887.51      9.99 o 
   2   4  10        4.41        5.35      1.20 o 
   3   4  10      452.26      455.05      6.06 o 
   4   4  10       13.92       12.35      1.52 o 
   5   4  10     1734.55     1580.12     17.14 o 
   6   4  10        9.56       12.37      1.87 o 
   7   4  10     2666.79     2613.85     26.07 o 
   8   4  10       13.07       17.40      2.40 o 
   9   4  10      359.23      371.81      8.08 o 
  10   4  10      172.18      170.26      6.71 o 
  11   4  10      424.41      426.48     11.80 o 
  12   4  10        6.80        7.74      3.12 o 
  13   4  10      458.45      464.49     10.89 o 
  14   4  10       29.51       30.63      3.85 o 
  15   4  10       55.42       54.67      4.42 o 
  16   4  10        9.40       11.60      3.94 o 
   1   5  10       45.55       53.94      2.26 o 
   2   5  10     1586.02     1497.38     15.82 o 
   3   5  10       91.10       82.91      2.76 o 
   4   5  10     1581.98     1478.02     14.50 o 
   5   5  10      379.14      360.19      6.31 o 
   6   5  10      222.18      218.46      5.57 o 
   7   5  10      372.03      329.47      7.54 o 
   8   5  10     3501.23     3332.66     35.97 o 
   9   5  10       48.84       44.66      3.64 o 
  10   5  10     1112.29     1052.28     17.04 o 
  11   5  10       98.19       94.28      4.98 o 
  12   5  10        3.60        5.10      2.81 o 
  13   5  10        1.36        0.29      2.78 o 
  14   5  10      288.22      273.99     10.02 o 
  15   5  10      350.93      370.88     12.03 o 
   0   6  10      364.62      391.51      7.90 o 
   1   6  10      309.20      309.21      5.70 o 
   2   6  10       87.04      105.22      2.87 o 
   3   6  10      868.33      818.23      9.37 o 
   4   6  10        1.69        1.66      1.25 o 
   5   6  10        1.12        0.58      1.57 o 
   6   6  10      466.74      443.32      8.15 o 
   7   6  10       58.07       61.24      3.15 o 
   8   6  10       98.83       83.78      3.73 o 
   9   6  10        2.90       -0.02      2.17 o 
  10   6  10        6.55        1.40      2.37 o 
  11   6  10      210.89      208.97      7.02 o 
  12   6  10      142.11      153.57      6.36 o 
  13   6  10      507.61      490.53     12.36 o 
  14   6  10       36.42       29.75      4.31 o 
   1   7  10     2128.63     2068.97     17.90 o 
   2   7  10       98.08       77.68      2.43 o 
   3   7  10      553.17      516.89      6.80 o 
   4   7  10       46.13       40.73      2.32 o 
   5   7  10        5.36        6.04      1.64 o 
   6   7  10       26.90       29.83      2.77 o 
   7   7  10      178.19      168.43      5.93 o 
   8   7  10       38.72       38.69      2.94 o 
   9   7  10      205.37      201.42      5.89 o 
  10   7  10       22.78       15.26      2.76 o 
  11   7  10       20.55       24.05      3.24 o 
  12   7  10       10.19        8.20      3.01 o 
  13   7  10       33.22       33.66      4.32 o 
   0   8  10      290.24      307.39      6.80 o 
   1   8  10       99.86       90.28      3.85 o 
   2   8  10       77.15       71.55      2.91 o 
   3   8  10      216.02      193.72      4.36 o 
   4   8  10       48.47       57.38      2.49 o 
   5   8  10      177.22      163.43      4.08 o 
   6   8  10        0.65        1.16      1.59 o 
   7   8  10      532.97      536.34      9.66 o 
   8   8  10        1.17       -0.72      2.02 o 
   9   8  10      126.27      127.29      5.47 o 
  10   8  10      263.43      261.94      8.89 o 
  11   8  10       37.15       44.70      3.88 o 
  12   8  10      121.35      133.63      7.60 o 
   1   9  10      279.68      272.67      7.63 o 
   2   9  10       62.13       64.04      3.33 o 
   3   9  10      154.32      147.10      5.18 o 
   4   9  10      482.22      463.49      9.64 o 
   5   9  10       13.19       17.37      3.23 o 
   6   9  10        5.42        9.75      2.25 o 
   7   9  10      184.49      191.60      5.92 o 
   8   9  10      602.25      606.80     14.10 o 
   9   9  10       74.38       82.26      4.52 o 
  10   9  10       92.60       96.49      5.57 o 
  11   9  10        3.60        7.25      2.86 o 
   0  10  10       20.27       17.38      4.32 o 
   1  10  10      217.88      206.15      7.05 o 
   2  10  10       65.55       74.39      4.66 o 
   3  10  10      174.92      181.10      7.08 o 
   4  10  10       78.55       83.14      8.50 o 
   5  10  10      339.96      336.62     11.07 o 
   6  10  10       24.00       21.32      3.40 o 
   7  10  10      393.77      412.25     11.04 o 
   8  10  10       49.44       41.16      4.50 o 
   9  10  10       62.94       80.31      6.01 o 
   1  11  10       35.22       29.51      4.26 o 
   2  11  10      549.44      579.54     27.10 o 
   3  11  10      137.86      169.70     11.55 o 
   4  11  10       42.57       52.16      7.29 o 
   5  11  10        0.28       -4.40      4.40 o 
   6  11  10       16.79        8.66      4.36 o 
   7  11  10      105.16      115.45     10.45 o 
   0  12  10       78.35       80.01     15.24 o 
   1  12  10       26.01       29.40      4.14 o 
   2  12  10       51.00       49.26      9.14 o 
   1   1  11       29.46       38.63      2.04 o 
   2   1  11        2.48        0.84      1.05 o 
   3   1  11     2938.65     2816.14     29.84 o 
   4   1  11       14.26        8.12      1.64 o 
   5   1  11        2.26       -1.24      1.24 o 
   6   1  11      130.17      135.70      3.88 o 
   7   1  11     2813.40     2730.61     28.52 o 
   8   1  11      713.99      713.03     10.75 o 
   9   1  11      365.54      361.23      7.36 o 
  10   1  11       17.64       18.77      2.08 o 
  11   1  11      853.63      830.36     10.88 o 
  12   1  11       73.86       71.31      3.41 o 
  13   1  11      225.00      231.87      8.42 o 
  14   1  11      145.61      141.70      5.06 o 
  15   1  11       32.48       37.10      3.34 o 
  16   1  11       79.24       75.64      4.35 o 
   0   2  11     9758.66     9617.93    130.14 o 
   1   2  11      295.30      302.76      5.90 o 
   2   2  11     1075.39      959.91     11.57 o 
   3   2  11      733.70      707.41     11.98 o 
   4   2  11      332.27      307.80      5.99 o 
   5   2  11       64.78       72.45      2.98 o 
   6   2  11        0.36        0.57      1.51 o 
   7   2  11       19.69       17.67      2.17 o 
   8   2  11      117.56      106.44      4.16 o 
   9   2  11      292.19      288.44      5.85 o 
  10   2  11      735.37      756.63     10.96 o 
  11   2  11        0.14       -1.10      1.82 o 
  12   2  11     2840.66     2764.89     32.24 o 
  13   2  11        8.42       10.11      3.37 o 
  14   2  11      600.79      599.05     13.46 o 
  15   2  11        8.63        2.97      3.38 o 
  16   2  11      303.63      296.49     10.51 o 
   1   3  11     1368.25     1387.92     16.93 o 
   2   3  11      221.61      238.31      5.25 o 
   3   3  11     2075.41     1991.77     22.81 o 
   4   3  11     1222.96     1270.82     15.25 o 
   5   3  11      779.99      809.56     11.14 o 
   6   3  11      848.04      891.84     12.06 o 
   7   3  11      597.04      573.43      9.76 o 
   8   3  11      691.83      703.40     11.03 o 
   9   3  11      771.10      772.01     11.86 o 
  10   3  11        4.75        6.43      2.27 o 
  11   3  11       34.23       32.74      3.13 o 
  12   3  11      122.63      130.88      5.08 o 
  13   3  11      279.51      310.05      8.51 o 
  14   3  11       72.39       70.22      4.32 o 
  15   3  11      181.26      208.54      7.76 o 
  16   3  11        8.25       12.38      6.06 o 
   0   4  11      663.30      689.40     13.19 o 
   1   4  11       22.21       19.88      1.96 o 
   2   4  11      561.24      544.36      8.91 o 
   3   4  11       36.16       37.66      2.68 o 
   4   4  11       95.28       79.60      3.24 o 
   5   4  11       10.39        8.26      1.91 o 
   6   4  11       52.39       51.39      3.04 o 
   7   4  11       10.56       11.47      2.69 o 
   8   4  11       61.08       60.63      3.39 o 
   9   4  11      901.76      917.03     13.60 o 
  10   4  11       44.12       45.91      4.68 o 
  11   4  11      464.02      454.91      9.86 o 
  12   4  11      122.95      131.32      5.54 o 
  13   4  11       10.30       14.15      3.14 o 
  14   4  11       36.08       44.97      4.15 o 
  15   4  11       10.58        7.78      3.52 o 
   1   5  11        5.87        4.50      1.42 o 
   2   5  11      240.35      238.32      5.32 o 
   3   5  11       47.62       62.27      2.88 o 
   4   5  11      773.58      765.26     11.46 o 
   5   5  11        8.46        6.10      1.87 o 
   6   5  11        6.89        4.35      2.30 o 
   7   5  11      799.93      768.41     12.58 o 
   8   5  11      146.57      152.17      5.32 o 
   9   5  11        1.56        0.72      2.11 o 
  10   5  11      248.77      247.28      7.05 o 
  11   5  11      157.29      134.88      5.94 o 
  12   5  11      129.32      134.34      5.89 o 
  13   5  11       60.90       60.75      4.79 o 
  14   5  11       11.54       11.18      3.42 o 
  15   5  11       14.25       14.29      9.53 o 
   0   6  11      218.92      214.16      6.97 o 
   1   6  11        4.47        1.99      1.32 o 
   2   6  11      225.53      222.47      4.49 o 
   3   6  11      420.23      389.40      6.57 o 
   4   6  11      134.43      134.68      4.50 o 
   5   6  11      552.19      499.04     11.19 o 
   6   6  11      255.62      283.33      6.38 o 
   7   6  11      100.64       89.82      3.92 o 
   8   6  11        8.36       10.02      2.49 o 
   9   6  11       24.01       27.74      3.55 o 
  10   6  11      153.63      159.89      6.20 o 
  11   6  11       26.32       20.38      3.53 o 
  12   6  11      416.96      424.45     10.60 o 
  13   6  11       18.25       17.98      3.76 o 
  14   6  11       42.22       56.61      5.18 o 
   1   7  11      576.12      574.45      7.37 o 
   2   7  11        0.03       -0.08      1.39 o 
   3   7  11     2199.20     2161.84     22.63 o 
   4   7  11        1.59       -0.22      1.73 o 
   5   7  11      591.75      559.06      9.84 o 
   6   7  11      207.79      190.88      5.60 o 
   7   7  11      217.28      219.47      6.27 o 
   8   7  11       91.95       90.29      5.65 o 
   9   7  11     1207.82     1112.56     19.53 o 
  10   7  11       54.69       47.57      4.01 o 
  11   7  11        6.16        1.65      2.85 o 
  12   7  11      211.14      215.81      8.33 o 
  13   7  11      120.04      120.27      6.58 o 
   0   8  11     1277.89     1260.58     21.83 o 
   1   8  11      111.28       96.32      3.34 o 
   2   8  11     1285.60     1269.31     14.45 o 
   3   8  11        7.85        7.23      1.56 o 
   4   8  11      141.48      130.08      5.31 o 
   5   8  11        1.71        1.56      1.67 o 
   6   8  11      478.30      456.78      7.54 o 
   7   8  11        7.15        8.42      2.05 o 
   8   8  11      124.43      111.44      4.94 o 
   9   8  11       60.09       53.67      4.24 o 
  10   8  11      259.69      245.91      8.11 o 
  11   8  11       14.79        9.78      4.41 o 
  12   8  11      161.26      165.37      7.29 o 
   1   9  11      241.94      230.56      7.50 o 
   2   9  11        0.94       -1.44      2.08 o 
   3   9  11        4.16        1.40      2.11 o 
   4   9  11        6.75        5.00      2.35 o 
   5   9  11      398.58      431.53      7.95 o 
   6   9  11        3.20        1.20      1.94 o 
   7   9  11       13.53       10.28      2.81 o 
   8   9  11       47.20       46.01      3.48 o 
   9   9  11       74.47       60.53      4.06 o 
  10   9  11       17.29       13.19      3.20 o 
   0  10  11       24.20       23.27      3.35 o 
   1  10  11      122.08      128.90      6.73 o 
   2  10  11      111.19      115.76      7.48 o 
   3  10  11       86.43       85.15      4.97 o 
   4  10  11      129.49      115.60      5.75 o 
   5  10  11       61.60       57.71      4.50 o 
   6  10  11       76.05       77.08      4.76 o 
   7  10  11        0.24       -0.37      2.36 o 
   8  10  11        9.59        6.60      2.86 o 
   1  11  11      219.05      248.91     15.13 o 
   2  11  11      164.39      185.33      7.46 o 
   3  11  11      396.09      419.30     11.50 o 
   4  11  11       47.81       59.40      5.36 o 
   5  11  11        0.61        0.00      3.36 o 
   6  11  11        0.03       -2.86      9.53 o 
   0   0  12      263.53      431.62     21.91 o 
   1   0  12      100.72       76.60      5.34 o 
   2   0  12     2028.00     1959.24     32.37 o 
   3   0  12       10.51       28.65      3.51 o 
   4   0  12       99.17      114.68      5.28 o 
   5   0  12     4970.98     4785.72     62.39 o 
   6   0  12      129.22      130.29      4.93 o 
   7   0  12     4347.87     4012.56     52.58 o 
   8   0  12      522.13      530.90     11.44 o 
   9   0  12        0.01        4.82      2.74 o 
  10   0  12     3579.77     3505.90     66.59 o 
  11   0  12     2495.31     2433.38     36.10 o 
  12   0  12      528.91      539.77     13.03 o 
  13   0  12      184.32      175.73      8.25 o 
  14   0  12      163.57      174.14      8.49 o 
  15   0  12        2.78       -0.62      3.76 o 
   1   1  12       71.05       69.67      3.15 o 
   2   1  12      627.33      565.13      9.12 o 
   3   1  12      126.45      127.74      4.17 o 
   4   1  12      645.50      629.18     13.43 o 
   5   1  12       80.13       74.72      3.05 o 
   6   1  12      418.21      398.60      7.36 o 
   7   1  12        1.92        0.29      1.75 o 
   8   1  12      574.62      566.94     13.04 o 
   9   1  12      488.59      507.71      9.14 o 
  10   1  12      362.23      346.83      7.08 o 
  11   1  12      541.06      520.26      9.42 o 
  12   1  12       10.95        7.53      2.48 o 
  13   1  12       71.74       67.88      4.16 o 
  14   1  12      178.67      185.43      6.50 o 
  15   1  12      561.68      546.35     11.22 o 
   0   2  12       88.76       91.37      4.86 o 
   1   2  12     1056.08     1054.86     13.49 o 
   2   2  12     1732.45     1713.80     19.19 o 
   3   2  12      660.41      676.83     10.26 o 
   4   2  12       22.69       10.63      1.92 o 
   5   2  12       48.19       51.12      3.87 o 
   6   2  12       18.03       16.99      2.29 o 
   7   2  12      197.15      210.19      5.41 o 
   8   2  12        0.70        1.61      1.94 o 
   9   2  12        9.70       14.58      2.13 o 
  10   2  12        4.89        2.40      2.15 o 
  11   2  12      105.98      114.55      5.03 o 
  12   2  12        1.25        2.70      2.57 o 
  13   2  12       52.74       57.46      4.29 o 
  14   2  12       76.55       73.46      4.82 o 
  15   2  12       44.13       30.37      5.54 o 
   1   3  12       64.93       69.42      3.33 o 
   2   3  12      792.41      738.92     10.99 o 
   3   3  12      262.60      286.70      7.07 o 
   4   3  12        3.25        5.48      1.84 o 
   5   3  12        3.87        2.65      1.79 o 
   6   3  12      862.99      792.20     12.02 o 
   7   3  12       77.13       79.34      3.79 o 
   8   3  12       70.35       68.49      3.57 o 
   9   3  12        1.23        0.25      1.98 o 
  10   3  12       63.34       61.67      3.70 o 
  11   3  12      639.11      637.76     12.61 o 
  12   3  12        7.65        8.83      2.63 o 
  13   3  12      271.92      279.20      9.17 o 
  14   3  12      166.91      159.93      6.84 o 
  15   3  12      691.80      711.13     15.43 o 
   0   4  12      438.12      436.54     13.20 o 
   1   4  12      170.46      180.91      5.92 o 
   2   4  12      322.33      339.43      9.50 o 
   3   4  12       45.73       47.51      3.04 o 
   4   4  12        4.74        8.37      1.78 o 
   5   4  12      187.07      177.98      6.49 o 
   6   4  12      327.88      314.64      7.32 o 
   7   4  12      733.08      691.64     12.97 o 
   8   4  12      349.46      344.39      7.50 o 
   9   4  12      117.01      114.15      4.89 o 
  10   4  12      361.05      347.97      8.64 o 
  11   4  12       21.84       20.66      3.18 o 
  12   4  12      336.96      357.32      8.92 o 
  13   4  12      603.50      601.34     15.34 o 
  14   4  12       12.61       13.30      3.33 o 
   1   5  12      743.18      722.53     11.56 o 
   2   5  12      996.43     1003.51     14.58 o 
   3   5  12      123.88      118.57      4.57 o 
   4   5  12      419.54      424.05      9.66 o 
   5   5  12      121.78      127.50      4.75 o 
   6   5  12        0.52       -0.93      1.89 o 
   7   5  12       94.60       87.64      4.26 o 
   8   5  12       77.08       80.78      4.27 o 
   9   5  12      210.78      213.65      6.58 o 
  10   5  12      658.56      687.37     12.64 o 
  11   5  12      377.10      381.08      9.21 o 
  12   5  12      701.76      684.90     13.15 o 
  13   5  12      263.21      263.65      8.46 o 
  14   5  12      509.74      557.02     13.70 o 
   0   6  12     1184.82     1149.64     21.58 o 
   1   6  12      606.10      611.46      9.91 o 
   2   6  12     1361.73     1308.04     19.04 o 
   3   6  12      113.16      131.73      4.96 o 
   4   6  12      124.35      114.72      4.65 o 
   5   6  12      724.18      752.99     13.92 o 
   6   6  12      384.07      378.74      9.92 o 
   7   6  12      180.13      195.17      6.08 o 
   8   6  12      139.53      161.05      6.33 o 
   9   6  12        1.08        3.35      2.48 o 
  10   6  12       59.00       54.42      4.07 o 
  11   6  12       97.81      111.27      5.40 o 
  12   6  12      189.38      168.52      6.57 o 
  13   6  12        9.56       11.63      3.66 o 
   1   7  12      143.93      156.86      5.12 o 
   2   7  12      400.29      409.03      8.00 o 
   3   7  12      140.28      127.31      5.84 o 
   4   7  12        7.85       13.01      2.28 o 
   5   7  12       71.94       63.93      3.74 o 
   6   7  12      122.42      144.70      6.89 o 
   7   7  12      268.07      230.82      6.90 o 
   8   7  12       17.48       19.35      3.16 o 
   9   7  12       18.80       14.03      2.94 o 
  10   7  12        7.85        4.63      2.82 o 
  11   7  12        0.05       -2.62      2.62 o 
  12   7  12        6.56        8.69      3.20 o 
   0   8  12       36.31       40.34      5.02 o 
   1   8  12       26.58       33.39      3.55 o 
   2   8  12      220.68      204.90      5.45 o 
   3   8  12        1.00        3.49      1.85 o 
   4   8  12      133.47      140.28      4.48 o 
   5   8  12       66.30       80.11      3.54 o 
   6   8  12      229.98      208.85      6.39 o 
   7   8  12       66.96       62.92      4.34 o 
   8   8  12        7.78        8.78      2.89 o 
   9   8  12       16.25       16.60      3.11 o 
  10   8  12        2.76        4.88      2.76 o 
  11   8  12       53.75       54.13      4.54 o 
   1   9  12       29.60       25.81      2.43 o 
   2   9  12      706.60      711.39     12.77 o 
   3   9  12      236.01      225.83      6.46 o 
   4   9  12      592.79      610.06     14.00 o 
   5   9  12      112.71      116.01      4.76 o 
   6   9  12      122.54      122.43      5.14 o 
   7   9  12       26.70       27.50      3.09 o 
   8   9  12      351.41      415.82      9.76 o 
   9   9  12      203.97      217.40     10.44 o 
   0  10  12      167.64      178.14      8.43 o 
   1  10  12      228.20      210.95      9.12 o 
   2  10  12      221.71      233.35      9.81 o 
   3  10  12       83.99       82.36      6.01 o 
   4  10  12      134.00      114.01     15.42 o 
   5  10  12      771.91      778.08     34.46 o 
   6  10  12       65.04       81.51      4.87 o 
   7  10  12      342.82      391.61     16.50 o 
   1  11  12        7.43        4.46      5.32 o 
   2  11  12       21.45       16.15      4.59 o 
   3  11  12      334.53      331.63     12.36 o 
   4  11  12        0.41       -8.68     11.43 o 
   1   1  13       44.69       45.53      3.53 o 
   2   1  13      710.32      662.63     10.77 o 
   3   1  13      533.21      511.03      9.45 o 
   4   1  13     1942.90     1876.26     22.55 o 
   5   1  13      245.27      218.02      8.23 o 
   6   1  13       22.18       23.03      2.61 o 
   7   1  13      377.14      382.61      7.59 o 
   8   1  13     2514.32     2433.11     26.77 o 
   9   1  13        2.37       -0.16      2.10 o 
  10   1  13      376.37      375.24      8.15 o 
  11   1  13        2.03       -1.84      2.38 o 
  12   1  13       19.18       12.52      3.11 o 
  13   1  13        1.03        0.72      2.57 o 
  14   1  13       83.35       96.05      5.39 o 
  15   1  13        5.77        2.88      3.69 o 
   0   2  13      640.91      574.30     13.20 o 
   1   2  13     3297.59     3065.74     31.38 o 
   2   2  13     2211.03     2003.95     22.05 o 
   3   2  13     2453.59     2303.89     26.00 o 
   4   2  13      340.81      302.87      7.11 o 
   5   2  13     2854.92     2816.18     31.15 o 
   6   2  13     1744.95     1704.58     20.65 o 
   7   2  13      121.13      125.57      5.32 o 
   8   2  13       13.75       10.72      2.62 o 
   9   2  13        8.38        6.51      2.84 o 
  10   2  13       32.16       27.51      3.34 o 
  11   2  13      160.81      181.87      6.61 o 
  12   2  13        0.24       -2.28      2.28 o 
  13   2  13      131.89      137.67      5.81 o 
  14   2  13        0.95       -0.86      2.63 o 
  15   2  13       81.88       94.85     11.43 o 
   1   3  13      149.43      151.41      4.82 o 
   2   3  13       37.47       45.09      2.92 o 
   3   3  13      349.62      332.57      8.06 o 
   4   3  13      491.40      473.24      9.09 o 
   5   3  13      267.93      283.76      7.11 o 
   6   3  13        0.06        0.04      1.85 o 
   7   3  13       77.51       78.70      3.95 o 
   8   3  13      660.96      627.35     10.54 o 
   9   3  13       48.48       55.30      3.42 o 
  10   3  13      502.60      498.30      9.37 o 
  11   3  13      490.26      490.16      9.37 o 
  12   3  13       89.58       93.88      5.73 o 
  13   3  13      210.80      202.08     11.79 o 
  14   3  13        1.20        0.03      3.48 o 
   0   4  13       93.04       81.14      8.06 o 
   1   4  13      188.90      208.84      6.62 o 
   2   4  13      590.50      559.46     10.07 o 
   3   4  13       52.98       66.88      3.60 o 
   4   4  13       86.85       83.40      4.17 o 
   5   4  13       11.63        9.98      2.46 o 
   6   4  13        4.02        3.82      2.20 o 
   7   4  13       61.06       56.78      3.54 o 
   8   4  13        2.51        3.44      2.02 o 
   9   4  13      295.77      289.74      7.55 o 
  10   4  13        3.00        2.95      2.52 o 
  11   4  13      300.35      317.39      9.45 o 
  12   4  13      162.98      168.83      7.01 o 
  13   4  13      323.29      307.93      8.68 o 
  14   4  13       16.72       15.04      4.40 o 
   1   5  13       76.09       63.49      3.64 o 
   2   5  13       61.12       64.15      5.22 o 
   3   5  13        0.75       -0.05      2.21 o 
   4   5  13       25.30       14.84      2.94 o 
   5   5  13      175.38      168.00      9.54 o 
   6   5  13      172.00      161.73      5.49 o 
   7   5  13      366.89      349.34      8.17 o 
   8   5  13        4.13        0.66      2.13 o 
   9   5  13       55.84       40.50      4.03 o 
  10   5  13       16.18       14.17      3.12 o 
  11   5  13      280.20      277.61      8.01 o 
  12   5  13        7.97       10.32      3.16 o 
  13   5  13        5.82        7.42      3.31 o 
   0   6  13      326.53      310.28      9.77 o 
   1   6  13      175.29      161.72      5.57 o 
   2   6  13      100.06       87.67      4.32 o 
   3   6  13      461.16      402.66      9.66 o 
   4   6  13       23.08       23.06      2.79 o 
   5   6  13      627.18      621.36     11.66 o 
   6   6  13       25.72       27.33      3.06 o 
   7   6  13      396.35      424.28     11.99 o 
   8   6  13        7.56        5.47      2.49 o 
   9   6  13       91.11       88.04      4.75 o 
  10   6  13        5.78        3.65      2.60 o 
  11   6  13      132.37      145.70      6.10 o 
  12   6  13      130.02      117.50      8.80 o 
   1   7  13       82.74       77.22      6.38 o 
   2   7  13       73.66       91.33      4.97 o 
   3   7  13      264.20      284.90      7.28 o 
   4   7  13     1011.76      998.86     22.71 o 
   5   7  13      172.42      183.52      6.01 o 
   6   7  13       84.58      101.16      5.82 o 
   7   7  13      409.59      391.59     14.20 o 
   8   7  13     1057.56     1083.59     17.83 o 
   9   7  13      156.27      152.93      6.00 o 
  10   7  13       29.11       33.24      3.76 o 
  11   7  13       14.34       11.26      3.27 o 
   0   8  13        0.83        1.82      2.72 o 
   1   8  13      334.30      349.93      7.56 o 
   2   8  13      142.46      148.58      5.04 o 
   3   8  13       36.13       40.21      2.89 o 
   4   8  13      101.94       94.18      4.87 o 
   5   8  13      436.99      439.47      9.49 o 
   6   8  13      199.61      207.57      6.50 o 
   7   8  13      664.28      633.79     12.36 o 
   8   8  13        8.30        7.19      2.77 o 
   9   8  13        6.30        7.92      2.86 o 
  10   8  13      104.20      108.65      5.84 o 
   1   9  13       11.50       13.29      2.36 o 
   2   9  13        1.54       -0.08      1.71 o 
   3   9  13        0.32        0.37      1.82 o 
   4   9  13      100.50       98.04      3.91 o 
   5   9  13       38.50       38.06      3.53 o 
   6   9  13       53.18       52.65      3.80 o 
   7   9  13        5.07        2.34      2.56 o 
   8   9  13      209.71      202.68      7.10 o 
   0  10  13      185.94      221.91      9.80 o 
   1  10  13      149.36      147.85      7.93 o 
   2  10  13       21.09       21.64      8.02 o 
   3  10  13      175.19      180.32      9.35 o 
   4  10  13       55.30       63.42      6.57 o 
   5  10  13      341.35      373.60     14.01 o 
   6  10  13        5.09        4.80      7.87 o 
   0   0  14     3298.52     3327.18     76.62 o 
   1   0  14      147.39      137.97      8.71 o 
   2   0  14     2534.89     2425.86     47.54 o 
   3   0  14     3274.90     3226.26     80.50 o 
   4   0  14      274.88      284.56     13.06 o 
   5   0  14       28.40       25.86      4.21 o 
   6   0  14      983.13      961.05     21.74 o 
   7   0  14      540.47      527.63     14.69 o 
   8   0  14       86.75       92.27      6.67 o 
   9   0  14        8.18        9.50      3.94 o 
  10   0  14      714.88      704.35     34.25 o 
  11   0  14       11.44        6.41      4.09 o 
  12   0  14      297.26      318.50     14.40 o 
  13   0  14        0.96        1.82      4.44 o 
  14   0  14       13.37       17.15      6.74 o 
   1   1  14      630.72      578.28     11.67 o 
   2   1  14      797.76      796.40     16.84 o 
   3   1  14     1971.54     1911.14     28.11 o 
   4   1  14      273.44      278.82     11.08 o 
   5   1  14      596.48      592.91     13.74 o 
   6   1  14       22.76       16.34      2.63 o 
   7   1  14        0.18       -2.14      2.14 o 
   8   1  14       61.32       57.64      3.68 o 
   9   1  14     1058.00     1063.91     21.89 o 
  10   1  14       39.17       43.94      3.48 o 
  11   1  14        0.29       -2.06      2.30 o 
  12   1  14       18.21       14.49      3.17 o 
  13   1  14       40.56       36.91      4.45 o 
  14   1  14       34.30       29.42      4.58 o 
   0   2  14      218.08      174.96      6.67 o 
   1   2  14        9.26       12.31      2.09 o 
   2   2  14      663.43      684.80     15.00 o 
   3   2  14       13.50       15.92      1.98 o 
   4   2  14        0.30        2.24      2.12 o 
   5   2  14      233.31      202.02      6.41 o 
   6   2  14       82.70       94.82      4.75 o 
   7   2  14       97.71       99.14      4.81 o 
   8   2  14      233.65      241.42      7.52 o 
   9   2  14       18.41       19.52      3.52 o 
  10   2  14      466.46      486.96     10.95 o 
  11   2  14        0.01       -2.46      2.46 o 
  12   2  14        0.02        1.82      2.75 o 
  13   2  14        1.45       -2.55      2.55 o 
  14   2  14      237.75      220.09      9.00 o 
   1   3  14     2430.51     2297.50     26.34 o 
   2   3  14      946.27      864.64     15.19 o 
   3   3  14      816.59      769.06     11.90 o 
   4   3  14        6.78        3.46      2.09 o 
   5   3  14      218.32      209.56      5.89 o 
   6   3  14       23.62       22.57      2.69 o 
   7   3  14        3.62        3.76      2.32 o 
   8   3  14       97.91      103.38      4.64 o 
   9   3  14       27.04       24.64      3.45 o 
  10   3  14        1.27        0.48      2.57 o 
  11   3  14      179.06      172.67      7.26 o 
  12   3  14        0.65        0.48      2.99 o 
  13   3  14       29.12       32.49      4.60 o 
   0   4  14     1607.44     1653.02     35.53 o 
   1   4  14      720.07      673.89     11.09 o 
   2   4  14     1377.69     1389.16     18.15 o 
   3   4  14      489.54      423.09      9.34 o 
   4   4  14      122.21      106.93      4.80 o 
   5   4  14      382.57      398.38     10.29 o 
   6   4  14      524.62      540.87     10.59 o 
   7   4  14      166.39      140.36      5.12 o 
   8   4  14      251.66      248.42      7.12 o 
   9   4  14      104.98      107.59      4.98 o 
  10   4  14       42.04       34.22      4.78 o 
  11   4  14       47.83       47.06      4.03 o 
  12   4  14      527.56      554.52     13.47 o 
  13   4  14        8.89       10.40      4.01 o 
   1   5  14      337.68      316.43      8.07 o 
   2   5  14        6.71        8.67      2.79 o 
   3   5  14      438.67      422.92     10.09 o 
   4   5  14      383.52      401.12      9.98 o 
   5   5  14       31.25       39.52      3.70 o 
   6   5  14       10.59        7.60      2.48 o 
   7   5  14        2.52       -0.44      2.20 o 
   8   5  14       19.52       15.41      2.84 o 
   9   5  14      308.01      328.15      8.42 o 
  10   5  14        0.35        0.44      2.60 o 
  11   5  14      231.27      244.98      7.70 o 
  12   5  14        2.83       -1.90      2.71 o 
   0   6  14     2945.10     2922.64     61.77 o 
   1   6  14       19.71       16.49      3.20 o 
   2   6  14        5.49        5.77      2.55 o 
   3   6  14       22.63       19.74      3.20 o 
   4   6  14      133.23      120.07      5.08 o 
   5   6  14       11.15        9.53      2.84 o 
   6   6  14      153.42      154.03      7.53 o 
   7   6  14        6.88        8.81      2.80 o 
   8   6  14       20.43       20.65      3.85 o 
   9   6  14      246.24      241.81      7.44 o 
  10   6  14      201.80      201.12      7.10 o 
  11   6  14       12.44       17.69      3.39 o 
   1   7  14      379.02      343.72     22.83 o 
   2   7  14       78.58       94.06      4.77 o 
   3   7  14        0.50        1.48      2.14 o 
   4   7  14        8.79        5.14      2.42 o 
   5   7  14        0.20       -0.70      2.31 o 
   6   7  14       10.39        9.38      2.78 o 
   7   7  14      164.99      182.61      7.91 o 
   8   7  14       73.97       72.82      5.45 o 
   9   7  14       17.50       16.38      3.40 o 
  10   7  14      105.33      108.58      5.58 o 
   0   8  14      421.06      441.27     12.61 o 
   1   8  14      145.27      125.91      4.81 o 
   2   8  14      227.89      228.67      7.88 o 
   3   8  14       76.44       85.75      4.67 o 
   4   8  14       43.70       53.13      6.46 o 
   5   8  14        6.80        5.08      2.53 o 
   6   8  14      166.44      179.56      6.26 o 
   7   8  14        2.11        3.31      2.62 o 
   8   8  14      155.64      177.31      6.67 o 
   9   8  14       58.06       61.11      4.56 o 
   1   9  14      315.29      326.36      9.37 o 
   2   9  14       24.31       20.57      3.12 o 
   3   9  14      386.02      444.65      9.02 o 
   4   9  14       15.52       12.62      2.39 o 
   5   9  14       59.20       80.61      3.81 o 
   6   9  14        0.35       -1.76      2.49 o 
   7   9  14       75.34       83.00      4.95 o 
   0  10  14      169.78      178.88     18.58 o 
   1  10  14        8.64       14.19      2.89 o 
   2  10  14      139.26      143.44      9.76 o 
   3  10  14        0.19       -0.31      2.94 o 
   1   1  15      137.92      127.58      5.71 o 
   2   1  15      528.19      514.43     11.96 o 
   3   1  15      567.01      528.68     12.33 o 
   4   1  15      212.49      194.78      7.53 o 
   5   1  15       91.30       88.39      5.40 o 
   6   1  15      546.77      557.35     13.97 o 
   7   1  15      227.96      241.52      8.67 o 
   8   1  15      547.38      554.42     13.43 o 
   9   1  15      157.82      178.82      8.00 o 
  10   1  15       12.25       11.28      3.58 o 
  11   1  15      212.30      199.22      8.55 o 
  12   1  15       62.00       58.59      5.64 o 
  13   1  15        0.07        0.34      4.33 o 
   0   2  15     4274.15     4195.02     61.37 o 
   1   2  15       57.87       50.84      3.63 o 
   2   2  15      654.65      619.81     14.16 o 
   3   2  15      177.11      174.13      8.54 o 
   4   2  15      264.67      237.34      6.87 o 
   5   2  15      162.36      156.69      7.03 o 
   6   2  15       69.50       60.92      4.38 o 
   7   2  15     1651.28     1588.22     27.88 o 
   8   2  15       18.30       11.92      3.06 o 
   9   2  15        2.03       -0.16      2.83 o 
  10   2  15       19.62       24.91      3.62 o 
  11   2  15      753.87      791.71     14.82 o 
  12   2  15      148.56      153.71      6.76 o 
  13   2  15      124.41      112.37     10.44 o 
   1   3  15       49.13       65.96      3.55 o 
   2   3  15     2318.83     2163.30     28.66 o 
   3   3  15      118.12      168.68      6.44 o 
   4   3  15      113.66      120.44      4.66 o 
   5   3  15      317.37      314.28      7.11 o 
   6   3  15       30.41       34.45      2.90 o 
   7   3  15      133.39      142.97      6.32 o 
   8   3  15      371.83      385.65     10.50 o 
   9   3  15       27.74       31.23      3.66 o 
  10   3  15      506.42      514.13     12.03 o 
  11   3  15      123.32      119.84      6.51 o 
  12   3  15        3.44        6.11      3.41 o 
   0   4  15      125.77      153.30      7.40 o 
   1   4  15      668.81      642.61     10.86 o 
   2   4  15        6.44        7.68      2.33 o 
   3   4  15        3.61        4.50      2.52 o 
   4   4  15      470.36      495.44     11.73 o 
   5   4  15      721.03      701.04     12.43 o 
   6   4  15      106.16      106.05      4.90 o 
   7   4  15      434.46      417.41     17.40 o 
   8   4  15        0.00        0.24      2.93 o 
   9   4  15       63.54       79.42      4.53 o 
  10   4  15        2.38        4.18      3.10 o 
  11   4  15        1.20       -1.39      2.91 o 
  12   4  15      292.84      297.35     10.66 o 
   1   5  15        0.00        1.39      2.41 o 
   2   5  15       72.52       67.34      4.38 o 
   3   5  15        1.48        3.49      2.39 o 
   4   5  15       13.88       12.89      3.19 o 
   5   5  15      202.70      196.76      7.32 o 
   6   5  15      219.97      218.88     12.40 o 
   7   5  15        8.83       11.44      2.95 o 
   8   5  15      152.57      148.08      6.86 o 
   9   5  15        0.50       -2.48      2.48 o 
  10   5  15        6.64        5.49      2.85 o 
  11   5  15        0.02       -2.67      2.67 o 
   0   6  15      232.59      233.63     12.07 o 
   1   6  15      240.66      253.93     12.10 o 
   2   6  15        0.15       -2.44      2.65 o 
   3   6  15       17.07       16.54      3.30 o 
   4   6  15       25.21       29.34      3.37 o 
   5   6  15      324.00      328.77      8.54 o 
   6   6  15       30.04       47.40      4.00 o 
   7   6  15     1033.42      982.48     16.76 o 
   8   6  15       30.03       37.73      3.75 o 
   9   6  15       63.17       69.86      6.65 o 
  10   6  15       26.85       23.64      3.74 o 
   1   7  15        0.03        0.10      2.56 o 
   2   7  15      396.62      369.05     13.18 o 
   3   7  15      573.47      596.13     12.45 o 
   4   7  15      295.78      300.22      8.10 o 
   5   7  15       98.38       96.89      4.92 o 
   6   7  15       41.95       39.74      3.85 o 
   7   7  15      292.50      287.38      8.33 o 
   8   7  15      480.64      477.59     12.71 o 
   9   7  15       30.13       20.05      3.70 o 
   0   8  15        5.18       14.69      3.59 o 
   1   8  15       90.39       78.92      4.23 o 
   2   8  15      111.70      108.84      4.70 o 
   3   8  15        3.45        0.05      2.37 o 
   4   8  15        6.04        6.74      2.75 o 
   5   8  15      196.97      199.33      6.95 o 
   6   8  15        0.05       -1.30      2.66 o 
   7   8  15      186.11      178.42      8.63 o 
   1   9  15       79.71       75.36      4.01 o 
   2   9  15       60.22       64.68      6.32 o 
   3   9  15       41.45       44.18      3.51 o 
   4   9  15       13.04       11.06      3.11 o 
   5   9  15        1.27        0.31      2.26 o 
   0   0  16     1028.73     1084.29     34.75 o 
   1   0  16      236.39      244.00     11.94 o 
   2   0  16       50.35       50.89      6.48 o 
   3   0  16      141.32      165.87     20.63 o 
   4   0  16      406.71      419.73     21.45 o 
   5   0  16     1395.68     1402.92     33.70 o 
   6   0  16       60.55       71.49     11.69 o 
   7   0  16      210.23      189.12     12.79 o 
   8   0  16       13.65       11.22      4.67 o 
   9   0  16       32.10       39.47      5.64 o 
  10   0  16        8.04        5.30      3.94 o 
  11   0  16      374.05      379.07     14.20 o 
  12   0  16       67.01       89.00     14.29 o 
   1   1  16       86.40       87.33      5.37 o 
   2   1  16       49.61       40.91      4.22 o 
   3   1  16      325.23      335.91      9.96 o 
   4   1  16      222.19      221.12      8.25 o 
   5   1  16      499.26      481.01     16.94 o 
   6   1  16        3.87       -2.03      2.75 o 
   7   1  16      133.70      132.50      6.91 o 
   8   1  16      449.45      496.48     13.07 o 
   9   1  16      258.56      271.36      9.91 o 
  10   1  16      409.17      409.88     13.62 o 
  11   1  16       52.44       63.25      5.78 o 
  12   1  16       15.92       12.24      4.77 o 
   0   2  16      101.55       86.48      7.42 o 
   1   2  16        6.39        2.75      2.45 o 
   2   2  16       91.46       98.97      5.75 o 
   3   2  16      462.13      450.06     11.93 o 
   4   2  16        0.14        2.76      2.20 o 
   5   2  16       51.71       56.98      4.49 o 
   6   2  16      281.54      252.30      9.55 o 
   7   2  16      129.91      131.20      5.70 o 
   8   2  16       18.31       18.24      3.51 o 
   9   2  16       32.73       41.90      4.69 o 
  10   2  16        7.19        8.81      3.14 o 
  11   2  16        2.69        0.24      2.75 o 
  12   2  16      114.41      133.48      8.30 o 
   1   3  16        0.60       -1.82      1.82 o 
   2   3  16       28.97       21.40      2.58 o 
   3   3  16      208.55      200.83      5.50 o 
   4   3  16       88.29       76.11      4.53 o 
   5   3  16       40.43       49.67      4.45 o 
   6   3  16       98.40       96.17      5.44 o 
   7   3  16        1.42        1.55      2.54 o 
   8   3  16        9.57        4.19      3.27 o 
   9   3  16      309.14      322.72     10.87 o 
  10   3  16       62.75       60.39      4.73 o 
  11   3  16       13.17        8.12      3.46 o 
   0   4  16     1438.51     1368.68     53.14 o 
   1   4  16       60.48       68.37      4.11 o 
   2   4  16       71.68       64.73      4.19 o 
   3   4  16       65.05       55.07      4.54 o 
   4   4  16      327.91      312.25      8.17 o 
   5   4  16      937.07      909.23     19.82 o 
   6   4  16       79.08       89.47      7.30 o 
   7   4  16      165.31      186.26      6.68 o 
   8   4  16        5.41        3.95      3.01 o 
   9   4  16       10.77       11.08      3.46 o 
  10   4  16       78.00       82.44      6.04 o 
  11   4  16       19.75       17.94      4.87 o 
   1   5  16      143.11      163.25      6.57 o 
   2   5  16      596.37      590.84     12.93 o 
   3   5  16      487.35      458.43     11.28 o 
   4   5  16      325.13      307.40     10.06 o 
   5   5  16       13.11        6.92      3.14 o 
   6   5  16       65.44       61.31      4.12 o 
   7   5  16      418.11      435.22      9.80 o 
   8   5  16      295.62      298.36      8.28 o 
   9   5  16      127.72      127.69      5.73 o 
  10   5  16      696.60      747.68     17.97 o 
   0   6  16        2.88        4.91      4.34 o 
   1   6  16      249.89      240.85      8.76 o 
   2   6  16        8.29        8.96      3.08 o 
   3   6  16        5.59        2.78      2.95 o 
   4   6  16        8.48        5.75      3.06 o 
   5   6  16      107.77      138.40      5.83 o 
   6   6  16        2.79       -2.43      2.43 o 
   7   6  16        0.04        2.36      2.51 o 
   8   6  16      395.79      404.63      9.72 o 
   9   6  16       82.42       67.78      4.88 o 
   1   7  16       29.43       27.90      4.02 o 
   2   7  16       69.57       54.56      6.88 o 
   3   7  16       46.01       50.86      5.56 o 
   4   7  16        2.70        4.83      2.60 o 
   5   7  16       16.42       18.87      3.72 o 
   6   7  16       83.46       88.59      5.17 o 
   7   7  16      207.12      194.92      7.30 o 
   0   8  16       35.56       27.95      4.53 o 
   1   8  16       33.27       37.06      3.49 o 
   2   8  16       18.10       14.26      3.20 o 
   3   8  16        0.61        0.31      2.54 o 
   4   8  16       22.11       15.36      3.39 o 
   5   8  16      150.95      157.44      6.56 o 
   1   1  17      100.75      131.95      7.15 o 
   2   1  17       17.59       25.76      4.07 o 
   3   1  17      291.21      299.41      9.72 o 
   4   1  17       11.18       11.67      3.42 o 
   5   1  17        5.74        3.80      2.99 o 
   6   1  17      100.50       90.81      6.18 o 
   7   1  17        7.85       10.81      3.57 o 
   8   1  17       19.90       17.93      4.13 o 
   9   1  17        8.20        0.89      3.34 o 
  10   1  17      316.08      316.39     12.22 o 
  11   1  17       12.72       12.88      5.11 o 
   0   2  17     1359.90     1377.55     33.21 o 
   1   2  17       13.43        7.17      3.43 o 
   2   2  17     1319.30     1312.96     26.30 o 
   3   2  17       47.36       34.82      4.38 o 
   4   2  17        0.38       -1.15      2.62 o 
   5   2  17      218.38      220.29      8.72 o 
   6   2  17      740.48      788.66     21.74 o 
   7   2  17      203.10      211.90     11.22 o 
   8   2  17       38.77       41.87      5.54 o 
   9   2  17       73.68       81.97      6.87 o 
  10   2  17      409.00      461.25     14.85 o 
  11   2  17        8.93        2.52      4.69 o 
   1   3  17      176.67      166.31      5.95 o 
   2   3  17        0.02       -0.30      2.50 o 
   3   3  17      978.99      938.02     16.55 o 
   4   3  17      144.73      140.67      6.69 o 
   5   3  17       53.12       66.44      4.63 o 
   6   3  17       26.87       25.93      3.72 o 
   7   3  17       69.74       90.83      5.51 o 
   8   3  17       33.43       34.43      4.34 o 
   9   3  17      202.73      222.12      7.82 o 
  10   3  17        5.38        1.93      3.89 o 
   0   4  17      314.23      317.81     11.63 o 
   1   4  17       16.32        9.78      2.94 o 
   2   4  17        3.94        3.91      2.82 o 
   3   4  17      101.91      109.65      8.28 o 
   4   4  17       79.14       83.80      5.05 o 
   5   4  17       17.30       18.18      3.71 o 
   6   4  17        0.10       -0.84      3.73 o 
   7   4  17        2.66       -0.02      3.18 o 
   8   4  17       29.78       30.93      4.22 o 
   9   4  17        0.69       -2.94      2.94 o 
  10   4  17      103.47      111.45     13.34 o 
   1   5  17        7.86       10.04      3.32 o 
   2   5  17        0.72        0.67      2.85 o 
   3   5  17       15.84       23.78      3.66 o 
   4   5  17        0.30        3.02      2.92 o 
   5   5  17        0.01       -2.18      2.74 o 
   6   5  17       18.62       15.64      3.85 o 
   7   5  17        2.64        4.86      2.85 o 
   8   5  17       11.35        8.65      2.96 o 
   9   5  17       16.69       17.62      7.14 o 
   0   6  17      261.84      254.16     15.72 o 
   1   6  17      104.98      103.31      7.55 o 
   2   6  17       47.80       41.60      4.73 o 
   3   6  17        4.55        3.80      3.19 o 
   4   6  17       26.44       45.87      4.68 o 
   5   6  17        0.02       -1.87      2.62 o 
   6   6  17       53.66       63.56      5.75 o 
   7   6  17        0.49        0.09      2.89 o 
   1   7  17       18.05       10.05      6.87 o 
   2   7  17       51.91       64.16      7.52 o 
   3   7  17      301.34      306.07      9.03 o 
   4   7  17       58.22       67.33      4.94 o 
   5   7  17      318.52      322.82     10.31 o 
   0   8  17      506.78      610.15     16.80 o 
   1   8  17        8.69        8.56      2.95 o 
   2   8  17      332.59      345.89     10.01 o 
   0   0  18      120.55      152.42     17.15 o 
   1   0  18      574.36      590.19     20.10 o 
   2   0  18       83.33       86.90      8.26 o 
   3   0  18       62.77       55.49      7.36 o 
   4   0  18       73.10       49.58      7.54 o 
   5   0  18     1949.59     2097.59     46.73 o 
   6   0  18      171.61      242.19     13.55 o 
   7   0  18     1210.52     1336.42     52.43 o 
   8   0  18       71.40       99.29      9.81 o 
   9   0  18        8.83       17.92      7.32 o 
  10   0  18       32.37       28.36     13.34 o 
   1   1  18       22.70       16.73      3.99 o 
   2   1  18      348.99      355.00     11.93 o 
   3   1  18        2.89       -0.91      2.98 o 
   4   1  18      406.51      417.79     14.84 o 
   5   1  18       71.17       65.25      5.63 o 
   6   1  18        1.45        4.76      3.26 o 
   7   1  18        3.18        1.95      3.55 o 
   8   1  18      461.96      473.25     17.33 o 
   9   1  18      297.52      337.63     15.22 o 
   0   2  18       39.64       44.70      6.75 o 
   1   2  18        7.59        1.27      3.05 o 
   2   2  18      165.11      172.05      8.30 o 
   3   2  18        4.98        4.38      3.14 o 
   4   2  18       15.54       22.58      4.08 o 
   5   2  18       33.69       25.19      4.29 o 
   6   2  18        0.33        0.13      3.12 o 
   7   2  18       12.74        6.96      3.83 o 
   8   2  18       62.33       74.43     10.20 o 
   9   2  18        1.53       -3.59      4.56 o 
   1   3  18      279.79      260.86      9.79 o 
   2   3  18      165.97      167.91      8.32 o 
   3   3  18        2.28        9.17      3.63 o 
   4   3  18       52.57       58.77      5.62 o 
   5   3  18       14.75       17.34      4.13 o 
   6   3  18        7.30       11.36      4.07 o 
   7   3  18       14.74       10.55      4.18 o 
   8   3  18      175.95      193.90      9.83 o 
   9   3  18        0.29        1.19      4.33 o 
   0   4  18       57.13       63.09      5.85 o 
   1   4  18      408.14      431.49     10.02 o 
   2   4  18        0.00        3.98      3.25 o 
   3   4  18       47.00       34.87      4.54 o 
   4   4  18       23.20       26.29      4.51 o 
   5   4  18      813.50      926.93     20.33 o 
   6   4  18       20.56       24.85      4.37 o 
   7   4  18      163.17      164.04      9.55 o 
   8   4  18        0.05       -1.98      3.18 o 
   1   5  18        0.42       -2.12      3.07 o 
   2   5  18      790.19      840.76     16.39 o 
   3   5  18       17.78       10.39      3.67 o 
   4   5  18      397.93      403.91     10.47 o 
   5   5  18        1.87        1.51      3.13 o 
   6   5  18        0.00        4.05      3.78 o 
   7   5  18       51.64       64.49      5.55 o 
   0   6  18      589.53      575.10     19.87 o 
   1   6  18       81.93       76.03      5.79 o 
   2   6  18       16.93        9.91      3.63 o 
   3   6  18        0.59        1.96      3.15 o 
   4   6  18        1.10       -2.92      3.15 o 
   5   6  18      305.04      335.56      9.18 o 
   1   7  18      168.40      184.09      8.04 o 
   2   7  18       28.22       19.01     10.95 o 
   1   1  19       37.00       27.78      4.70 o 
   2   1  19      298.14      355.68     12.07 o 
   3   1  19       49.13       57.06      5.55 o 
   4   1  19      239.68      253.70     10.15 o 
   5   1  19      267.50      307.62     10.83 o 
   6   1  19       19.26       27.88      4.80 o 
   7   1  19        4.87        4.14      3.86 o 
   8   1  19      206.76      205.13     26.65 o 
   0   2  19      928.24     1067.54     87.22 o 
   1   2  19       48.20       64.50      6.01 o 
   2   2  19       28.23       42.48      6.42 o 
   3   2  19       27.79       29.06      4.83 o 
   4   2  19       10.07        4.45      3.55 o 
   5   2  19       78.16       64.29      5.94 o 
   6   2  19      140.28      137.94      8.42 o 
   7   2  19      283.22      320.26     13.52 o 
   1   3  19        0.04        1.49      3.29 o 
   2   3  19      243.82      236.66     10.96 o 
   3   3  19      560.54      587.20     18.43 o 
   4   3  19        5.48        3.44      4.15 o 
   5   3  19      250.48      278.25     15.54 o 
   6   3  19        0.19       -0.99      3.84 o 
   7   3  19       87.61      118.97      9.39 o 
   0   4  19       58.35       53.83     13.34 o 
   1   4  19      125.32      120.74      9.33 o 
   2   4  19       22.71       21.40      5.36 o 
   3   4  19        0.44       -0.56      3.95 o 
   4   4  19      180.67      184.07     11.22 o 
   5   4  19        0.81        1.32      5.70 o 
   6   4  19       10.36        8.70      5.10 o 
   1   5  19        5.46        4.92      3.44 o 
   2   5  19        0.47       -2.86      3.85 o 
   3   5  19       23.22       37.40      4.99 o 
   4   5  19        3.96        2.84      3.89 o 
   0   0  20      376.29      443.05     30.49 o 
   1   0  20       23.39       53.84      9.07 o 
   2   0  20      591.06      699.60     23.79 o 
   3   0  20        1.93       -1.08      4.30 o 
   4   0  20        1.24        6.73      5.42 o 
   5   0  20       69.37       79.76     10.71 o 
   1   1  20      137.92      164.89     12.24 o 
   2   1  20      401.49      398.99     13.25 o 
   3   1  20      396.12      426.36     13.04 o 
   4   1  20        3.14        8.95      4.10 o 
   5   1  20      130.50      126.84      8.81 o 
   0   2  20       42.75       38.80      8.08 o 
   1   2  20       61.38       57.92      6.21 o 
   2   2  20        4.51        8.55      4.28 o 
   3   2  20      121.84      115.60      7.77 o 
   4   2  20       21.94        8.69      4.37 o 
   5   2  20       47.30       74.02      8.13 o 
   1   3  20       29.63       43.69      6.07 o 
   2   3  20        3.00        7.47      4.14 o 
   3   3  20      363.71      390.10     14.42 o 
   4   3  20        4.87        0.48      3.97 o 
   0   4  20      796.61      856.82     40.98 o 
   1   4  20       44.32       42.89      7.04 o 
                                                 
